# Supplementary material for: Evaluation and Exploration of Favorable QTL Alleles for Salt Stress Related Traits in Cotton Cultivars (G. hirsutum L.)
Source: PLoS One. 2016 Mar 4;11(3):e0151076. doi: 10.1371/journal.pone.0151076 (PMC4778925; doi:10.1371/journal.pone.0151076)
Supplement: S1 Table — (XLS) [file pone.0151076.s002.xls]

## Sheet: Sheet1
S1 Table. Cotton cultivars/accessions used in the present study
No.	Name	Geographic eco-types regions	Introduced or authorized year	F factor composite score	Salt-tolerance evaluation	No. of elite alleles
1	Sumian9	The Yangtze River Valley	1995	0.353195	medium salt-resistance	41
2	Xuzhou142	The Yellow River Valley	1973	-0.0366951	salt-sensitive	37
3	Jimian8	The Yellow River Valley	1983	0.0472658	medium salt-resistance	41
4	Liaomian4	Northern (Specific early maturation)	1972	0.24438	medium salt-resistance	36
5	Ejing1	The Yangtze River Valley	1992	0.0059172	medium salt-resistance	37
6	Daihongdai	The Yangtze River Valley	1984	-0.0676619	salt-sensitive	35
7	Lumian1	The Yellow River Valley	1979	0.370442	medium salt-resistance	33
8	Zhongmiansuo3	The Yellow River Valley	1960	0.58903	advanced salt-resistance	40
9	Zhongmiansuo16	The Yellow River Valley	1990	0.991165	advanced salt-resistance	33
10	Simian3	The Yangtze River Valley	1993	-0.144532	salt-sensitive	30
11	Esha28	The Yangtze River Valley	1990	0.143496	medium salt-resistance	35
12	Jimian12	The Yellow River Valley	1986	0.558954	advanced salt-resistance	30
13	Foster6	Introduced from the United States	1933	0.540278	advanced salt-resistance	37
14	Sumian12	The Yangtze River Valley	1997	-0.203782	salt-sensitive	36
15	Shan1155	The Yellow River Valley	1978	0.262445	medium salt-resistance	33
16	Shiyuan321	The Yellow River Valley	1998	0.303148	medium salt-resistance	36
17	Zhongmiansuo12	The Yellow River Valley	1989	0.063828	medium salt-resistance	34
18	Xiangmian16	The Yangtze River Valley	1994	-0.280024	salt-sensitive	39
19	Simian2	The Yangtze River Valley	1984	0.320502	medium salt-resistance	42
20	Xuzhou514	The Yangtze River Valley	1990	0.407023	medium salt-resistance	31
21	Zhongmiansuo19	The Yellow River Valley	1992	0.829426	advanced salt-resistance	37
22	52-128	The Yangtze River Valley	1952	-0.533494	salt-sensitive	33
23	Zhongmiansuo23	The Yellow River Valley	1995	0.782621	advanced salt-resistance	38
24	TM-1	Introduced from the United States	unknown	0.138309	medium salt-resistance	44
25	Lumian6	The Yellow River Valley	1984	0.306066	medium salt-resistance	33
26	Zhongmiansuo35	The Yellow River Valley	1999	0.786619	advanced salt-resistance	38
27	Emian14	The Yangtze River Valley	1990	0.718054	advanced salt-resistance	40
28	Zhongmiansuo41	The Yellow River Valley	2002	0.385648	medium salt-resistance	37
29	Yanmian48	The Yangtze River Valley	1990	0.66961	advanced salt-resistance	38
30	King	Introduced from the United States	1890	0.159164	medium salt-resistance	32
31	Shiduan5	The Yellow River Valley	1960	0.686789	advanced salt-resistance	39
32	Sumian5	The Yangtze River Valley	1993	-0.0405726	salt-sensitive	37
33	Zhongmiansuo5	The Yellow River Valley	1971	0.396487	medium salt-resistance	41
34	Sumian3	The Yangtze River Valley	1990	0.606397	advanced salt-resistance	33
35	Keyi2	The Yellow River Valley	1970	-0.0242445	salt-sensitive	39
36	Xiangmian10	The Yangtze River Valley	1982	0.151233	medium salt-resistance	36
37	DPL15	Introduced from the United States	1950	0.533177	advanced salt-resistance	39
38	Lumian2	The Yellow River Valley	1983	-0.0695553	salt-sensitive	38
39	Dongting1	The Yangtze River Valley	1955	0.96987	advanced salt-resistance	41
40	Chuanmian56	The Yangtze River Valley	1992	-0.154183	salt-sensitive	37
41	Zhongmiansuo17	The Yellow River Valley	1990	0.293965	medium salt-resistance	37
42	Jingsimian	The Yellow River Valley	1942	0.672622	advanced salt-resistance	36
43	Yumian1	The Yellow River Valley	1981	0.582004	advanced salt-resistance	34
44	Stoneville2B	Introduced from the United States	1947	0.0981858	medium salt-resistance	37
45	Hua101	The Yangtze River Valley	1992	0.200068	medium salt-resistance	35
46	Sumian2	The Yangtze River Valley	1985	-0.0784174	salt-sensitive	35
47	Ganmian8	The Yangtze River Valley	1991	0.113734	medium salt-resistance	34
48	86-1	The Yellow River Valley	1975	-0.0216669	salt-sensitive	36
49	Shan401	The Yellow River Valley	1965	0.407931	medium salt-resistance	36
50	Jimian7	The Yellow River Valley	1982	0.00332585	medium salt-resistance	34
51	Zhongmiansuo45	The Yellow River Valley	2003	0.208408	medium salt-resistance	36
52	Ejing92	The Yangtze River Valley	1990	0.742408	advanced salt-resistance	40
53	Yumian5	The Yellow River Valley	1989	0.571146	advanced salt-resistance	37
54	Yanmian1	The Yangtze River Valley	1987	0.105372	medium salt-resistance	36
55	DPL16	Introduced from the United States	1970	-0.0443004	salt-sensitive	39
56	Zhongmiansuo9	The Yellow River Valley	1973	0.722886	advanced salt-resistance	32
57	Zhongmiansuo24	The Yellow River Valley	1997	-0.231025	salt-sensitive	40
58	Zhongmiansuo25	The Yellow River Valley	1995	0.302017	medium salt-resistance	41
59	Zhongmiansuo27	The Yellow River Valley	1998	0.248716	medium salt-resistance	31
60	Zhongmiansuo30	The Yellow River Valley	1998	0.0426199	medium salt-resistance	36
61	Zhongmiansuo40	The Yellow River Valley	2002	0.796383	advanced salt-resistance	38
62	Zhongmiansuo43	The Yellow River Valley	2005	0.605808	advanced salt-resistance	40
63	Zhongmiansuo44	The Yellow River Valley	2004	0.931006	advanced salt-resistance	43
64	Zhongmiansuo49	The Yellow River Valley	2004	0.164924	medium salt-resistance	37
65	Zhongmiansuo50	The Yellow River Valley	2005	0.355091	medium salt-resistance	34
66	Zhongzhimian2	The Yellow River Valley	2005	1.0327	advanced salt-resistance	33
67	Henan69	The Yellow River Valley	1970	0.495568	advanced salt-resistance	38
68	Yumian8	The Yellow River Valley	1993	0.37249	medium salt-resistance	38
69	Yumian9	The Yellow River Valley	1994	0.227777	medium salt-resistance	38
70	Yumian11	The Yellow River Valley	1994	0.204652	medium salt-resistance	41
71	Yumian15	The Yellow River Valley	1997	1.10037	advanced salt-resistance	37
72	Yumian17	The Yellow River Valley	1997	0.703532	advanced salt-resistance	40
73	Yumian18	The Yellow River Valley	1998	0.2055	medium salt-resistance	36
74	Yumian19	The Yellow River Valley	1999	0.348772	medium salt-resistance	39
75	Yumian20	The Yellow River Valley	1999	0.049406	medium salt-resistance	33
76	Yumian112	The Yellow River Valley	2002	-0.00955039	salt-sensitive	32
77	Yuzao73	The Yellow River Valley	2002	0.853537	advanced salt-resistance	35
78	Yu668	The Yellow River Valley	2001	0.959581	advanced salt-resistance	37
79	Wanmian3	The Yangtze River Valley	1978	-0.0941465	salt-sensitive	40
80	Jimian10	The Yellow River Valley	1984	0.0935535	medium salt-resistance	34
81	Jimian11	The Yellow River Valley	1986	0.0756557	medium salt-resistance	38
82	Jimian15	The Yellow River Valley	1988	0.0562408	medium salt-resistance	35
83	Jimian20	The Yellow River Valley	1996	0.401084	medium salt-resistance	42
84	Jimian27	The Yellow River Valley	1998	-0.20724	salt-sensitive	38
85	Jifeng106	The Yellow River Valley	2005	0.374482	medium salt-resistance	36
86	Jihan3号	The Yellow River Valley	1970	0.508344	advanced salt-resistance	38
87	sGK321	The Yellow River Valley	2001	-0.26071	salt-sensitive	29
88	Handan109	The Yellow River Valley	2002	0.767788	advanced salt-resistance	37
89	GK99-1xuanxi	The Yellow River Valley	2005	0.599651	advanced salt-resistance	34
90	Han4849	The Yellow River Valley	2004	-0.15646	salt-sensitive	36
91	Lumian9	The Yellow River Valley	1990	-0.214691	salt-sensitive	39
92	Lumian10	The Yellow River Valley	1990	-0.271838	salt-sensitive	35
93	Lumian11	The Yellow River Valley	1992	0.437264	medium salt-resistance	37
94	Lumianyan16	The Yellow River Valley	2005	0.181563	medium salt-resistance	40
95	Lumianyan18	The Yellow River Valley	2005	0.148311	medium salt-resistance	33
96	Jinmian12	The Yellow River Valley	1993	0.0523418	medium salt-resistance	35
97	Jinmian21	The Yellow River Valley	1997	0.112532	medium salt-resistance	39
98	Jinmian25	The Yellow River Valley	1998	0.0591165	medium salt-resistance	42
99	Jinmian28	The Yellow River Valley	1999	-0.222142	salt-sensitive	37
100	Jinmian29	The Yellow River Valley	2000	0.0354193	medium salt-resistance	36
101	Jinmian36	The Yellow River Valley	2003	0.196311	medium salt-resistance	39
102	Shanmian5	The Yellow River Valley	1974	0.237176	medium salt-resistance	42
103	Shanmian6	The Yellow River Valley	1975	0.499033	advanced salt-resistance	36
104	Xuzhou58	The Yellow River Valley	1972	0.631861	advanced salt-resistance	42
105	Xuzhou209	The Yellow River Valley	1955	-0.0963443	salt-sensitive	37
106	Sumian4	The Yangtze River Valley	1992	-0.0634673	salt-sensitive	36
107	Sumian7	The Yangtze River Valley	1994	0.0893705	medium salt-resistance	42
108	Sumian8	The Yangtze River Valley	1995	0.293903	medium salt-resistance	45
109	Sumian11	The Yangtze River Valley	1997	0.0452801	medium salt-resistance	36
110	Sumian15	The Yangtze River Valley	1999	-0.0886872	salt-sensitive	37
111	Sumian20	The Yangtze River Valley	2002	1.01905	advanced salt-resistance	40
112	Sumian22-CAAS	The Yangtze River Valley	2002	-0.090467	salt-sensitive	31
113	Simian1	The Yangtze River Valley	1973	0.239978	medium salt-resistance	39
114	Siyang331	The Yangtze River Valley	1982	0.141716	medium salt-resistance	39
115	Nantong5	The Yangtze River Valley	1966	0.042304	medium salt-resistance	41
116	Humian204	The Yangtze River Valley	1974	-0.278935	salt-sensitive	40
117	Eguangmian	The Yangtze River Valley	1985	0.365037	medium salt-resistance	41
118	Emian4	The Yangtze River Valley	1965	0.079752	medium salt-resistance	39
119	Emian6	The Yangtze River Valley	1970	-0.20998	salt-sensitive	37
120	Emian7	The Yangtze River Valley	1971	-0.520646	salt-sensitive	34
121	Emian9	The Yangtze River Valley	1972	0.0902333	medium salt-resistance	39
122	Emian12	The Yangtze River Valley	1984	0.205449	medium salt-resistance	36
123	Emian13	The Yangtze River Valley	1990	0.294892	medium salt-resistance	35
124	Emian17	The Yangtze River Valley	1992	0.101308	medium salt-resistance	40
125	Emian18	The Yangtze River Valley	1993	0.545704	advanced salt-resistance	39
126	Emian20	The Yangtze River Valley	1994	0.047311	medium salt-resistance	39
127	Emian21	The Yangtze River Valley	1996	0.0600097	medium salt-resistance	37
128	Emian23	The Yangtze River Valley	2003	0.336958	medium salt-resistance	39
129	Ekangmian2	The Yangtze River Valley	1993	0.447161	medium salt-resistance	38
130	Ekangmian3	The Yangtze River Valley	1995	-0.326594	salt-sensitive	34
131	Ekangmian8	The Yangtze River Valley	1998	-0.634744	highly salt-sensitive	39
132	Ekangmian9	The Yangtze River Valley	1999	0.100464	medium salt-resistance	38
133	Ekangmian10	The Yangtze River Valley	1999	-0.840229	highly salt-sensitive	34
134	Huakangmian1	The Yangtze River Valley	2002	-0.0759062	salt-sensitive	35
135	Yishuhong	The Yangtze River Valley	1953	-0.424671	salt-sensitive	35
136	Xiangmian11	The Yangtze River Valley	1985	-0.679594	highly salt-sensitive	32
137	Xiangmian12	The Yangtze River Valley	1988	-0.713052	highly salt-sensitive	35
138	Xiangmian13	The Yangtze River Valley	1989	-0.0693734	salt-sensitive	41
139	Xiang4108	The Yangtze River Valley	1984	-0.359105	salt-sensitive	39
140	Chuanmian30	The Yangtze River Valley	1995	-0.215236	salt-sensitive	37
141	Chuanmian45	The Yangtze River Valley	2000	-0.258971	salt-sensitive	39
142	Chuanmian239	The Yangtze River Valley	1999	-0.347406	salt-sensitive	38
143	Shumian1	The Yangtze River Valley	2000	-0.584445	highly salt-sensitive	38
144	Wanmian17	The Yangtze River Valley	2000	-0.0182981	salt-sensitive	33
145	Wanmian73-10	The Yangtze River Valley	1985	-0.40708	salt-sensitive	37
146	Zhemian11	The Yangtze River Valley	1997	-0.503788	salt-sensitive	35
147	Xinluzao1	Northwestern inland	1991	-0.0777299	salt-sensitive	38
148	Xinluzao3	Northwestern inland	1987	0.0225287	medium salt-resistance	40
149	Xinluzao5	Northwestern inland	1994	-0.174951	salt-sensitive	35
150	Xinluzao7	Northwestern inland	1997	0.329511	medium salt-resistance	37
151	Xinluzao8	Northwestern inland	1997	-0.697627	highly salt-sensitive	34
152	Xinluzao9	Northwestern inland	1999	-0.0936803	salt-sensitive	35
153	Xinluzao12	Northwestern inland	2000	0.156693	medium salt-resistance	40
154	Xinluzao13	Northwestern inland	2002	0.275307	medium salt-resistance	34
155	Xinluzao20	Northwestern inland	2005	0.393379	medium salt-resistance	33
156	Xinluzao22	Northwestern inland	2005	-0.0566779	salt-sensitive	38
157	Xinluzao26	Northwestern inland	2005	0.192342	medium salt-resistance	34
158	Xinluzao28	Northwestern inland	2005	-0.344104	salt-sensitive	32
159	Xinluzao30	Northwestern inland	2005	-0.767221	highly salt-sensitive	33
160	Xinluzao32	Northwestern inland	2005	-0.0724739	salt-sensitive	36
161	Xinluzhong2	Northwestern inland	1988	-0.328447	salt-sensitive	41
162	Xinluzhong8	Northwestern inland	1999	-0.117171	salt-sensitive	36
163	Xinluzhong21	Northwestern inland	2004	0.244619	medium salt-resistance	37
164	Guannong1	Northern (Specific early maturation)	1930	-0.135663	salt-sensitive	36
165	Heishanmian1	Northern (Specific early maturation)	1974	-0.405595	salt-sensitive	35
166	Liaomian1	Northern (Specific early maturation)	1959	-0.776485	highly salt-sensitive	32
167	Liaomian3	Northern (Specific early maturation)	1971	0.190794	medium salt-resistance	31
168	Liaomian6	Northern (Specific early maturation)	1980	-0.416328	salt-sensitive	37
169	Liaomian9	Northern (Specific early maturation)	1984	-0.506772	salt-sensitive	37
170	Liaomian13	Northern (Specific early maturation)	1994	-0.93462	highly salt-sensitive	38
171	Liaomian14	Northern (Specific early maturation)	1996	0.282389	medium salt-resistance	37
172	Liaomian16	Northern (Specific early maturation)	1999	-0.631186	highly salt-sensitive	37
173	Liaomian17	Northern (Specific early maturation)	2000	-0.302821	salt-sensitive	40
174	Liaomian19	Northern (Specific early maturation)	2003	0.0522496	medium salt-resistance	35
175	Jinyu5	Northern (Specific early maturation)	1955	-0.36877	salt-sensitive	37
176	jinmian1	Northern (Specific early maturation)	1958	-0.512304	salt-sensitive	34
177	Jinmian6	Northern (Specific early maturation)	1996	-0.422008	salt-sensitive	39
178	Chaoyangmian1	Northern (Specific early maturation)	1956	-0.417723	salt-sensitive	37
179	DP99B	Introduced from the United States	unknown	0.322848	medium salt-resistance	35
180	Baimian1	The Yellow River Valley	2004	-0.322026	salt-sensitive	29
181	Yinshan4	The Yellow River Valley	2005	-0.229536	salt-sensitive	35
182	NC20B	Introduced from the United States	unknown	-0.461573	salt-sensitive	33
183	Zhengnongmian4	The Yellow River Valley	2006	-0.120417	salt-sensitive	33
184	Yinshan6	The Yellow River Valley	2006	-0.929486	highly salt-sensitive	35
185	sGK958	The Yellow River Valley	2007	-0.427337	salt-sensitive	36
186	Yinshan7	The Yellow River Valley	2008	-0.487072	salt-sensitive	34
187	Xinzhi5	The Yellow River Valley	2008	0.0949269	medium salt-resistance	36
188	Jinke178	The Yellow River Valley	2009	-0.147125	salt-sensitive	34
189	Kelin9828	The Yellow River Valley	2009	-0.512167	salt-sensitive	30
190	Jinkemian9	The Yellow River Valley	2010	-0.109135	salt-sensitive	34
191	Xinmumian5	The Yellow River Valley	2010	-0.189695	salt-sensitive	35
192	Yinshan8	The Yellow River Valley	2010	0.183122	medium salt-resistance	38
193	Zhongmiansuo79	The Yellow River Valley	2010	-0.359529	salt-sensitive	28
194	Fumian289	The Yellow River Valley	2008	-0.412912	salt-sensitive	33
195	Aomian618	The Yellow River Valley	2008	-0.621225	highly salt-sensitive	32
196	Baimian5	The Yellow River Valley	2011	0.566665	advanced salt-resistance	34
197	Baimian2	The Yellow River Valley	2005	-0.0905392	salt-sensitive	34
198	Jinxiumian1	The Yellow River Valley	2010	0.16594	medium salt-resistance	37
199	Kekangmian2	The Yellow River Valley	2010	-0.582186	highly salt-sensitive	38
200	Xinkang4	The Yellow River Valley	2004	-0.249612	salt-sensitive	34
201	Handan885	The Yellow River Valley	2005	-0.454615	salt-sensitive	30
202	Ji122	The Yellow River Valley	2002	-0.167169	salt-sensitive	32
203	Han7860	The Yellow River Valley	2005	0.321404	medium salt-resistance	34
204	Jimian616	The Yellow River Valley	2003	-0.462153	salt-sensitive	35
205	Hanmian103	The Yellow River Valley	2003	-0.565042	salt-sensitive	31
206	Han685	The Yellow River Valley	2002	-0.409037	salt-sensitive	36
207	Jimian169	The Yellow River Valley	2008	0.199881	medium salt-resistance	31
208	Ji151	The Yellow River Valley	2003	0.563973	advanced salt-resistance	31
209	Ji3927	The Yellow River Valley	2008	-0.669423	highly salt-sensitive	33
210	Ji1516	The Yellow River Valley	2003	-0.222871	salt-sensitive	35
211	Han5158	The Yellow River Valley	2005	-0.718732	highly salt-sensitive	36
212	Hanmian559	The Yellow River Valley	2008	0.286935	medium salt-resistance	36
213	Hanmian802	The Yellow River Valley	2005	-0.0341005	salt-sensitive	31
214	Jimian958	The Yellow River Valley	2005	0.0994364	medium salt-resistance	29
215	Guoxinmian9	The Yellow River Valley	2009	-0.721674	highly salt-sensitive	33
216	Guoxinmian11	The Yellow River Valley	2005	-0.400957	salt-sensitive	30
217	Chuangyoumian9	The Yellow River Valley	2008	-0.178298	salt-sensitive	33
218	Lumianyan27	The Yellow River Valley	2006	0.18513	medium salt-resistance	39
219	Shengmian1	The Yellow River Valley	2008	0.168875	medium salt-resistance	39
220	Jinmian38	The Yellow River Valley	2004	-0.415091	salt-sensitive	29
221	Lumianyan29	The Yellow River Valley	2006	-0.108839	salt-sensitive	31
222	Lumianyan28	The Yellow River Valley	2006	-0.332121	salt-sensitive	37
223	Guanmian4	The Yellow River Valley	2008	-0.673077	highly salt-sensitive	31
224	Lumianyan32	The Yellow River Valley	2008	-0.591914	highly salt-sensitive	30
225	sGK791	The Yellow River Valley	2006	-0.442621	salt-sensitive	35
226	Lukenmian33	The Yellow River Valley	unknown	0.151234	medium salt-resistance	35
227	Xinqiu4	The Yellow River Valley	2009	0.339542	medium salt-resistance	35
228	Lumianyan36	The Yellow River Valley	2009	0.19061	medium salt-resistance	38
229	Lumianyan37	The Yellow River Valley	2009	-0.655293	highly salt-sensitive	37
230	Yinxingmian4	The Yellow River Valley	2010	-0.170734	salt-sensitive	36
231	K638	The Yellow River Valley	2010	0.040888	medium salt-resistance	33
232	Huamian5	The Yellow River Valley	2010	-0.173794	salt-sensitive	39
233	Shannongmian8	The Yellow River Valley	2010	0.0967512	medium salt-resistance	36
234	Jimian228	The Yellow River Valley	2005	0.652937	advanced salt-resistance	33
235	Delinong5	The Yellow River Valley	2010	0.325228	medium salt-resistance	31
236	Lumianyan22	The Yellow River Valley	2004	0.0143344	medium salt-resistance	33
237	Renhe39	The Yellow River Valley	2009	0.755202	advanced salt-resistance	31
238	Yinrui361	The Yellow River Valley	2007	-0.162286	salt-sensitive	37
239	Xinqiu1	The Yellow River Valley	2006	0.0734384	medium salt-resistance	36
240	sGKmianxiang69	The Yellow River Valley	2008	0.158607	medium salt-resistance	36
241	Zhengmian18	The Yellow River Valley	2010	-0.240973	salt-sensitive	36
242	Liumian2	The Yellow River Valley	2010	0.00556615	medium salt-resistance	39
243	Xinluzhong33	Northwestern inland	2007	-0.25134	salt-sensitive	34
244	Xinluhzhong26	Northwestern inland	2006	-0.776716	highly salt-sensitive	30
245	Xinluzhong35	Northwestern inland	2007	-0.109987	salt-sensitive	37
246	Xinluzhong44	Northwestern inland	2010	0.159614	medium salt-resistance	36
247	Yumian1-1	The Yangtze River Valley	2002	-0.809168	highly salt-sensitive	38
248	Junmian1	Northwestern inland	1979	-1.14959	highly salt-sensitive	38
249	Jinmian13	The Yellow River Valley	1993	0.2685	medium salt-resistance	30
250	Jinmian19	The Yellow River Valley	1995	-0.339359	salt-sensitive	34
251	W-7	The Yellow River Valley	unknown	-0.401893	salt-sensitive	29
252	W-5	The Yellow River Valley	unknown	-0.541559	salt-sensitive	31
253	W-2	The Yellow River Valley	unknown	-0.429656	salt-sensitive	29
254	W-3	The Yellow River Valley	unknown	-0.667758	highly salt-sensitive	35
255	W-6	The Yellow River Valley	unknown	-0.505651	salt-sensitive	35
256	W-8	The Yellow River Valley	unknown	-0.460518	salt-sensitive	34
257	Jiaxing1	The Yellow River Valley	1999	-1.09417	highly salt-sensitive	34
258	Lu668-4	The Yellow River Valley	unknown	-0.615973	highly salt-sensitive	32
259	Lumianyan17	The Yellow River Valley	2003	-0.408766	salt-sensitive	33
260	I4005	The Yangtze River Valley	unknown	-0.124302	salt-sensitive	37
261	W-1	The Yellow River Valley	unknown	-0.962027	highly salt-sensitive	30
262	W-4	The Yellow River Valley	unknown	-0.395234	salt-sensitive	33
263	Zhongzhimian2xuanxi	The Yellow River Valley	unknown	-0.812117	highly salt-sensitive	31
264	Yan1074	The Yangtze River Valley	unknown	-0.338967	salt-sensitive	31
265	Yan1076	The Yangtze River Valley	unknown	-0.495287	salt-sensitive	35
266	Yan1119	The Yangtze River Valley	unknown	-0.498243	salt-sensitive	40
267	Zhongzi4480	The Yellow River Valley	unknown	-0.422105	salt-sensitive	40
268	Zhongsu410408	The Yellow River Valley	unknown	0.249595	medium salt-resistance	41
269	ChuanR128	The Yangtze River Valley	unknown	0.265307	medium salt-resistance	34
270	Zhongzhimian3	The Yellow River Valley	2006	0.0554808	medium salt-resistance	37
271	Han109	The Yellow River Valley	2002	-0.472751	salt-sensitive	38
272	Su7036	The Yangtze River Valley	unknown	-0.600972	highly salt-sensitive	39
273	J02-508	The Yellow River Valley	unknown	-0.421404	salt-sensitive	35
274	Jifeng111	The Yellow River Valley	unknown	-0.599588	highly salt-sensitive	38
275	Jing55168	The Yangtze River Valley	unknown	-0.233607	salt-sensitive	37
276	Xin80477	Northwestern inland	unknown	0.500758	advanced salt-resistance	40
277	ZhongR773-314	The Yellow River Valley	unknown	-0.242141	salt-sensitive	33
278	Lumianyan21	The Yellow River Valley	2004	-0.182276	salt-sensitive	38
279	Shannongfengkangmian6	The Yellow River Valley	2001	0.214944	medium salt-resistance	42
280	Lu458	The Yellow River Valley	unknown	0.542136	advanced salt-resistance	40
281	ZhongR014121	The Yellow River Valley	unknown	-0.0887406	salt-sensitive	42
282	Zhongzhimian86-4	The Yellow River Valley	1980	0.438573	medium salt-resistance	39
283	Yan1113	The Yangtze River Valley	unknown	0.318216	medium salt-resistance	46
284	Guoxinmian3	The Yellow River Valley	2004	-0.219786	salt-sensitive	31
285	ZhongR773-72	The Yellow River Valley	unknown	-0.314398	salt-sensitive	32
286	Ekangmian9xuanxi	The Yangtze River Valley	1999	-0.693238	highly salt-sensitive	33
287	Zhongzhimian8	The Yellow River Valley	unknown	0.458147	medium salt-resistance	30
288	Su6108	The Yangtze River Valley	unknown	-0.249578	salt-sensitive	37
289	SuBR6109	The Yangtze River Valley	unknown	0.0870582	medium salt-resistance	36
290	Handan333	The Yellow River Valley	2001	-0.111774	salt-sensitive	42
291	Su6036	The Yangtze River Valley	unknown	0.2427	medium salt-resistance	39
292	MSCO-12	Introduced from the United States	unknown	0.180337	medium salt-resistance	41
293	Handan173	The Yellow River Valley	unknown	0.219163	medium salt-resistance	35
294	ZhongR773-309	The Yellow River Valley	unknown	-0.240145	salt-sensitive	37
295	601changrongmian	The Yangtze River Valley	unknown	0.183902	medium salt-resistance	40
296	ZhongArc-308	The Yellow River Valley	unknown	0.0297775	medium salt-resistance	36
297	M-8124-1159	Introduced from the United States	unknown	0.580297	advanced salt-resistance	23
298	Lumianyan24	The Yellow River Valley	2004	-0.0872988	salt-sensitive	31
299	Zhongmiansuo60	The Yellow River Valley	2010	0.542612	advanced salt-resistance	37
300	Zhongmiansuo16xuanxi	The Yellow River Valley	1990	0.212181	medium salt-resistance	35
301	Zhongmiansuo12xuanxi	The Yellow River Valley	1984	-0.0563948	salt-sensitive	36
302	Zhongmiansuo69	The Yellow River Valley	2008	0.41415	medium salt-resistance	38
303	ZhongS9612	The Yellow River Valley	unknown	-0.731736	highly salt-sensitive	38
304	Zhong9807	The Yellow River Valley	unknown	0.789517	advanced salt-resistance	38
