# Supplementary material for: Evaluation and Exploration of Favorable QTL Alleles for Salt Stress Related Traits in Cotton Cultivars (G. hirsutum L.)
Source: PLoS One. 2016 Mar 4;11(3):e0151076. doi: 10.1371/journal.pone.0151076 (PMC4778925; doi:10.1371/journal.pone.0151076)
Supplement: S2 Table — (XLS) [file pone.0151076.s003.xls]

## Sheet: Sheet1
S2 Table. Correlation analysis among ten traits related to salt tolerance
Trait	RCC	RPH	RRDM	RSDM	RSOD	RPOD	RCAT	RMDA	RGR	RGP
RCC	1
RPH	0.541**	1
RRDM	0.361**	0.461**	1
RSDM	0.440**	0.634**	0.707**	1
RSOD	0.052	0.186**	0.007	0.071	1
RPOD	-0.205**	-0.327**	-0.085	-0.175**	-0.246**	1
RCAT	0.074	-0.063	0.055	-0.028	0.026	0.137*	1
RMDA	0.180**	0.137*	0.039	0.105	0.075	-0.170**	-0.01	1
RGR	0.064	0.160**	0.103	0.108	0.088	-0.028	-0.016	0.023	1
RGP	0.115*	0.126*	0.092	0.109	0.094	-0.045	-0.009	0	0.887**	1
** p<0.01; * p<0.05;
RCC:Relative Chlorophyll Content; RPH:Relative plant height; RRDM:Relative root dry matter; RSDM:Relative shoot dry matter; RSOD:Relative SOD activity; RPOD:Relative POD activity; RCAT:Relative CAT activity; RMDA:Relative MDA content; RGR:Relative germination rate; RGP:Relative germination percentage.
