# Supplementary material for: Evaluation and Exploration of Favorable QTL Alleles for Salt Stress Related Traits in Cotton Cultivars (G. hirsutum L.)
Source: PLoS One. 2016 Mar 4;11(3):e0151076. doi: 10.1371/journal.pone.0151076 (PMC4778925; doi:10.1371/journal.pone.0151076)
Supplement: S3 Table — (XLS) [file pone.0151076.s004.xls]

## Sheet: Sheet1
S3 Table. Diversity information of 145 SSR loci
No.	Marker	No. of allele	Chr.	Position	Gene diversity	PIC	No. of marker
1	NAU2437	7	A1(Chr.1)	13.28	0.697563	0.661205	A1(Chr.1)-6
2	NAU3254	3	A1(Chr.1)	30.739	0.566374	0.481511
3	NAU7049	2	A1(Chr.1)	33.484	0.0259695	0.0256323
4	NAU2741	2	A1(Chr.1)	52.116	0.268157	0.243619
5	NAU4073	2	A1(Chr.1)	79.978	0.507812	0.394516
6	NAU2419	4	A1(Chr.1)	89.554	0.578579	0.504129
7	NAU437	4	A2(Chr.2)	42.2	0.602039	0.522829	A2(Chr.2)-4
8	JESPR304	3	A2(Chr.2)	86.554	0.153934	0.147571
9	BNL3424	2	A2(Chr.2)	107.067	0.1817	0.172059
10	NAU2265	3	A2(Chr.2)	109.209	0.440768	0.38556
11	NAU2161	4	A3(Chr.3)	6.031	0.402073	0.378182	A3(Chr.3)-7
12	NAU862	2	A3(Chr.3)	12.426	0.257812	0.226232
13	NAU483	3	A3(Chr.3)	28.185	0.274866	0.259905
14	STV097	3	A3(Chr.3)	31.139	0.178519	0.163716
15	BNL226	4	A3(Chr.3)	57.614	0.222883	0.214035
16	NAU6584	3	A3(Chr.3)	72.23	0.465482	0.403051
17	NAU3016	7	A3(Chr.3)	105.86	0.260734	0.249322
18	NAU7182	3	A4(Chr.4)	20.606	0.300273	0.268547	A4(Chr.4)-3
19	BNL3089	4	A4(Chr.4)	102.7	0.335591	0.309476
20	NAU3592	3	A4(Chr.4)	115.829	0.700658	0.640562
21	NAU934	3	A5(Chr.5)	19.745	0.372728	0.320423	A5(Chr.5)-6
22	NAU2561	2	A5(Chr.5)	55.633	0.376363	0.312581
23	NAU797	3	A5(Chr.5)	142.764	0.538846	0.458134
24	NAU3212	7	A5(Chr.5)	150.478	0.329835	0.309702
25	NAU3269	3	A5(Chr.5)	177.095	0.503528	0.398063
26	BNL3452	4	A5(Chr.5)	183.628	0.227407	0.216727
27	NAU3427	2	A6(Chr.6)	14.702	0.443408	0.350765	A6(Chr.6)-4
28	BNL3650	5	A6(Chr.6)	42.403	0.545252	0.463053
29	NAU2679	3	A6(Chr.6)	58.824	0.280601	0.258355
30	BNL2569	2	A6(Chr.6)	110.045	0.474139	0.399267
31	NAU2995	2	A7(Chr.7)	52.324	0.0195421	0.0193511	A7(Chr.7)-3
32	NAU845	3	A7(Chr.7)	80.714	0.429601	0.389722
33	NAU3654	3	A7(Chr.7)	100.06	0.56092	0.464051
34	NAU3793	3	A8(Chr.8)	20.212	0.58702	0.504622	A8(Chr.8)-4
35	BNL3792	3	A8(Chr.8)	47.75	0.520667	0.439312
36	NAU1505	11	A8(Chr.8)	71.88	0.780666	0.747325
37	BNL3255	4	A8(Chr.8)	81.244	0.332085	0.301516
38	Gh486	4	A9(Chr.9)	10.75	0.605891	0.526087	A9(Chr.9)-6
39	NAU6177	5	A9(Chr.9)	20.12	0.617967	0.543948
40	JESPR274	7	A9(Chr.9)	42.795	0.646057	0.580818
41	NAU3052	7	A9(Chr.9)	84.735	0.419668	0.378987
42	BNL1414	3	A9(Chr.9)	95.796	0.362773	0.315321
43	NAU462	3	A9(Chr.9)	112.13	0.534301	0.446302
44	NAU2508	5	A10(Chr.10)	0.51	0.473338	0.421756	A10(Chr.10)-6
45	NAU4921	2	A10(Chr.10)	12.65	0.112102	0.107121
46	NAU2935	3	A10(Chr.10)	75.521	0.334098	0.299603
47	NAU5166	2	A10(Chr.10)	98.924	0.0259695	0.0256323
48	STV031	4	A10(Chr.10)	113.653	0.535751	0.429624
49	NAU3467	2	A10(Chr.10)	125.096	0.43921	0.342757
50	NAU5192	8	A11(Chr.11)	3.272	0.185747	0.182685	A11(Chr.11)-8
51	NAU980	5	A11(Chr.11)	13.515	0.381146	0.349791
52	BNL3442	3	A11(Chr.11)	20.699	0.534388	0.426071
53	NAU1162	5	A11(Chr.11)	62.293	0.664171	0.606936
54	BNL625	2	A11(Chr.11)	87.378	0.00655731	0.00653581
55	NAU3390	4	A11(Chr.11)	136.755	0.385215	0.336639
56	NAU5428	6	A11(Chr.11)	147.597	0.674104	0.608797
57	BNL1231	4	A11(Chr.11)	162.784	0.523113	0.411771
58	NAU4047	3	A12(Chr.12)	11.132	0.457042	0.383326	A12(Chr.12)-8
59	NAU3561	3	A12(Chr.12)	18.517	0.191287	0.17822
60	BNL3261	6	A12(Chr.12)	38.626	0.510648	0.451872
61	NAU2176	2	A12(Chr.12)	69.341	0.0130713	0.0129859
62	NAU4020	2	A12(Chr.12)	85.646	0.0878636	0.0840036
63	NAU1151	2	A12(Chr.12)	98.908	0.281358	0.245307
64	BNL598	5	A12(Chr.12)	117.231	0.34111	0.31556
65	JESPR300	3	A12(Chr.12)	147.691	0.275991	0.247273
66	NAU3398	4	A13(Chr.13)	52.406	0.10126	0.0990449	A13(Chr.13)-3
67	NAU2300	2	A13(Chr.13)	97.812	0.0640798	0.0629057
68	JESPR204	4	A13(Chr.13)	105.781	0.209379	0.197428
69	NAU1495	2	D1(Chr.15)	10.018	0.0388028	0.0382621	D1(Chr.15)-6
70	JESPR152	3	D1(Chr.15)	17.336	0.131254	0.127558
71	NAU2901	5	D1(Chr.15)	23.449	0.126104	0.124101
72	BNL2646	4	D1(Chr.15)	50.138	0.352277	0.321681
73	TME03	2	D1(Chr.15)	77.181	0.0578471	0.05693
74	NAU458	2	D1(Chr.15)	124.81	0.278848	0.254129
75	CIR246	4	D2(Chr.14)	0	0.592105	0.507822	D2(Chr.14)-7
76	NAU5499	6	D2(Chr.14)	15.435	0.629328	0.561829
77	NAU5467	3	D2(Chr.14)	21.317	0.483488	0.402193
78	NAU2173	5	D2(Chr.14)	63.802	0.457172	0.422995
79	NAU5027	2	D2(Chr.14)	72.797	0.0576307	0.0563061
80	NAU2190	5	D2(Chr.14)	93.309	0.347602	0.317483
81	NAU1070	3	D2(Chr.14)	99.419	0.536963	0.444816
82	NAU7024	4	D3(Chr.17)	58.626	0.564145	0.481799	D3(Chr.17)-5
83	BNL3590	3	D3(Chr.17)	59.722	0.18789	0.178753
84	NAU3639	3	D3(Chr.17)	68.254	0.544473	0.442302
85	BNL1606	3	D3(Chr.17)	90.054	0.0760691	0.0736331
86	NAU5260	3	D3(Chr.17)	110.934	0.534388	0.430663
87	JESPR220	3	D4(Chr.22)	21.54	0.276987	0.249673	D4(Chr.22)-4
88	NAU2162	2	D4(Chr.22)	50.244	0.455008	0.379372
89	NAU3557	3	D4(Chr.22)	90.934	0.517097	0.419301
90	NAU6966	4	D4(Chr.22)	125.242	0.379934	0.33598
91	NAU3095	3	D5(Chr.19)	10.75	0.496256	0.437527	D5(Chr.19)-7
92	NAU2503	4	D5(Chr.19)	16.885	0.427567	0.376391
93	NAU5005	4	D5(Chr.19)	99.804	0.518244	0.437541
94	NAU1042	5	D5(Chr.19)	121.466	0.555358	0.477667
95	NAU1221	3	D5(Chr.19)	153.655	0.598446	0.527719
96	NAU2816	4	D5(Chr.19)	160.364	0.573862	0.4825
97	NAU2233	4	D5(Chr.19)	169.421	0.513915	0.420446
98	BNL3594	8	D6(Chr.25)	10.127	0.503874	0.458206	D6(Chr.25)-7
99	BNL3103	3	D6(Chr.25)	42.685	0.0388028	0.0382621
100	TMK19	3	D6(Chr.25)	73.328	0.465049	0.395285
101	NAU7209	3	D6(Chr.25)	101.047	0.0768049	0.0757265
102	BNL3436	2	D6(Chr.25)	114.173	0.540945	0.453496
103	NAU2714	2	D6(Chr.25)	121.89	0.496472	0.394022
104	BNL3359	2	D6(Chr.25)	142.146	0.322736	0.293248
105	NAU3608	3	D7(Chr.16)	8.477	0.17655	0.168134	D7(Chr.16)-7
106	NAU3911	2	D7(Chr.16)	31.898	0.255886	0.237362
107	BNL1604	6	D7(Chr.16)	36.021	0.394369	0.378703
108	BNL1694	4	D7(Chr.16)	55.78	0.551831	0.457328
109	NAU6752	2	D7(Chr.16)	75.348	0.0195421	0.0193511
110	NAU3053	3	D7(Chr.16)	99.873	0.239331	0.221034
111	NAU493	2	D7(Chr.16)	115.416	0.387898	0.32219
112	JESPR291	4	D8(Chr.24)	15.985	0.437933	0.375903	D8(Chr.24)-6
113	NAU1350	2	D8(Chr.24)	59.972	0.00655731	0.00653581
114	NAU3207	2	D8(Chr.24)	76.345	0.140776	0.132548
115	NAU478	5	D8(Chr.24)	99.781	0.461457	0.418516
116	NAU1369	3	D8(Chr.24)	108.998	0.332908	0.296883
117	CIR388	2	D8(Chr.24)	155.275	0.0260345	0.0258237
118	CIR286	4	D9(Chr.23)	17.004	0.502878	0.432067	D9(Chr.23)-7
119	NAU3100	5	D9(Chr.23)	23.777	0.534864	0.435102
120	NAU3986	3	D9(Chr.23)	57.431	0.0579553	0.057242
121	BNL3140	3	D9(Chr.23)	97.551	0.471801	0.395099
122	JESPR208	3	D9(Chr.23)	116.611	0.395364	0.347811
123	NAU5189	3	D9(Chr.23)	137.181	0.433107	0.383044
124	NAU3414	3	D9(Chr.23)	138.254	0.467646	0.403562
125	BNL3280	4	D10(Chr.20)	9.768	0.306094	0.282229	D10(Chr.20)-7
126	NAU3368	4	D10(Chr.20)	42.523	0.11392	0.112157
127	TML05	4	D10(Chr.20)	46.857	0.548628	0.45349
128	NAU3917	3	D10(Chr.20)	83.871	0.0260345	0.0258237
129	NAU6755	3	D10(Chr.20)	92.245	0.0195854	0.0194793
130	NAU2776	4	D10(Chr.20)	105.016	0.537699	0.430648
131	NAU453	5	D10(Chr.20)	115.714	0.404692	0.362517
132	BNL1404	2	D11(Chr.21)	43.704	0.259241	0.237586	D11(Chr.21)-6
133	Gh508	3	D11(Chr.21)	55.82	0.307155	0.270759
134	NAU5418	5	D11(Chr.21)	77.269	0.541248	0.494908
135	NAU2361	7	D11(Chr.21)	103.255	0.655363	0.590615
136	NAU5091	3	D11(Chr.21)	116.95	0.372728	0.320423
137	NAU429	5	D11(Chr.21)	162.789	0.524541	0.431825
138	NAU3862	3	D12(Chr.26)	30.497	0.187002	0.176439	D12(Chr.26)-4
139	BNL3537	3	D12(Chr.26)	93.32	0.424191	0.360782
140	NAU2251	3	D12(Chr.26)	102.612	0.0762855	0.0742489
141	NAU3084	2	D12(Chr.26)	132.178	0.106713	0.103144
142	NAU3011	3	D13(Chr.18)	22.434	0.516772	0.418663	D13(Chr.18)-4
143	NAU2697	3	D13(Chr.18)	34.095	0.329185	0.288443
144	Gh501	3	D13(Chr.18)	63.549	0.528242	0.42281
145	NAU3589	3	D13(Chr.18)	72.302	0.316633	0.279227
