# Supplementary material for: Evaluation and Exploration of Favorable QTL Alleles for Salt Stress Related Traits in Cotton Cultivars (G. hirsutum L.)
Source: PLoS One. 2016 Mar 4;11(3):e0151076. doi: 10.1371/journal.pone.0151076 (PMC4778925; doi:10.1371/journal.pone.0151076)
Supplement: S4 Table — (XLS) [file pone.0151076.s005.xls]

## Sheet: Sheet1
S4 Table. Elite QTLs for salt-tolerance related traits and the representative cotton cultivars
No.	Locus	Position (cM)	Trait	Locus-allele	Allele’s effect (ai)	Typical material
1	NAU2300-500	A13(97.812)	RCAT	NAU2300-A	-0.00188167	Shumian1	Lumianyan21	Siyang331
2			RCAT	NAU2300-B	0.0918403	Ji122	Xin80477	ZhongR014121
3			RMDA	NAU2437-A	-0.264565	Xiangmian16	Yu668	Simian3
4			RMDA	NAU2437-B	-0.914313	Zhongmiansuo50	Sumian9	Yanmian48
5			RMDA	NAU2437-C	0.755275	Liaomian17	Chaoyangmian1	Zhemian11
6			RMDA	NAU2437-D	0.596513	Emian18	TM-1	Dongting1
7			RMDA	NAU2437-E	-1.39598	Nantong5
8			RMDA	NAU2437-F	-1.40482	Simian1
9			RMDA	NAU2437-I	12.7217	Zhongzhimian2
10	BNL3452-170	A5(183.628)	RMDA	BNL3452-A	-0.126455	Jingsimian	GK99-1	Hua101
11			RMDA	BNL3452-B	0.0732074	Dongting1	Jinmian6	Liaomian3
12			RMDA	BNL3452-C	0.770212	Junmian1	Han5158	Jimian958
13			RMDA	BNL3452-G	4.7743	Lumianyan32	sGK791
14	NAU2679-160	A6(58.824)	RMDA	NAU2679-A	0.0272781	DP99B	Handan333	Xiangmian12
15			RMDA	NAU2679-B	-0.900879	Sumian9	Zhongzhimian86-4	Zhongmiansuo5
16			RMDA	NAU2679-G	6.30684	Jinmian13
17	BNL3594-195	D6(10.127)	RMDA	BNL3594-A	0.155302	DP99B	Handan333	Xiangmian12
18			RMDA	BNL3594-B	-0.695598	Zhongmiansuo43	Zhongmiansuo44	Yumian19
19			RMDA	BNL3594-C	0.072055	Emian9	Chuanmian239	Jinyu5
20			RMDA	BNL3594-D	8.49365	Liaomian3
21			RMDA	BNL3594-E	-2.09509	Chaoyangmian1
22			RMDA	BNL3594-F	-0.646058	Yumian1
23			RMDA	BNL3594-G	-1.57139	Ekangmian8
24			RMDA	BNL3594-H	-2.1461	Yishuhong
25	NAU5192-210	A11(3.272)	RMDA	NAU5192-A	-0.0238929	Zhongmiansuo16	Jingsimian	GK99-1
26			RMDA	NAU5192-B	1.24391	Liaomian3	Jimian12	Zhongmiansuo40
27			RMDA	NAU5192-C	1.32199	Handan333	Handan173	ZhongR014121
28			RMDA	NAU5192-D	-0.0811982	sGK321	Jimian7	86-1
29			RMDA	NAU5192-E	-0.858556	Baimian5	Lukenmian33	Kekangmian2
30			RMDA	NAU5192-F	0.128658	Lumianyan27
31			RMDA	NAU5192-G	-1.75165	Siyang331
32			RMDA	NAU5192-J	-1.64134	Zhongmiansuo16xuanxi
33	NAU1151-160	A12(98.908)	RMDA	NAU1151-A	-0.0306672	Jingsimian	GK99-1	Zhongzhimian2
34			RMDA	NAU1151-B	-0.0643404	Zhongmiansuo16	Jimian228	Hanmian802
35	NAU462-650	A9(112.13)	RMDA	NAU462-A	0.0177771	Handan333	Lumianyan29	Emian18
36			RMDA	NAU462-B	-0.245897	Zhongmiansuo16	Yu668	Zhongmiansuo49
37			RMDA	NAU462-G	2.61823	MSCO-12	Simian1	Ekangmian10
38	NAU5027-260	D2(72.797)	RMDA	NAU5027-A	-0.0850439	Jingsimian	GK99-1	Zhongzhimian2
39			RMDA	NAU5027-B	3.28631	Handan885	Han109	Lukenmian33
40	NAU934-180	A5(19.745)	RMDA	NAU934-A	-0.0172455	Jingsimian	GK99-1	Zhongzhimian2
41			RMDA	NAU934-B	0.00259836	DP99B	Xiangmian12	Lumianyan29
42			RMDA	NAU934-G	9.92706	Zhongmiansuo12
43	NAU3986-150	D9(57.431)	RMDA	NAU3986-A	-0.0137802	Zhongmiansuo16	Jingsimian	GK99-1
44			RMDA	NAU3986-B	-0.379779	Jimian8
45			RMDA	NAU3986-C	1.79826	NC20B
46	NAU3592-190	A4(115.829)	RMDA	NAU3592-A	0.674983	Xiangmian12	Emian9	Yishuhong
47			RMDA	NAU3592-B	-0.203745	Zhongmiansuo12	Lumian1	Shiyuan321
48			RMDA	NAU3592-C	-0.343513	GK99-1	Xiangmian16	Zhongmiansuo49
49	BNL3436-200	D6(114.173)	RMDA	BNL3436-A	0.257007	Dongting1	Handan173	Lumian10
50			RMDA	BNL3436-B	-0.2599	Zhongmiansuo16	Jingsimian	Hua101
51	NAU5166-300	A10(98.924)	RMDA	NAU5166-A	-0.0466118	Zhongmiansuo16	Jingsimian	GK99-1
52			RMDA	NAU5166-B	3.49588	Yan1119	Liaomian4
53	Gh486-140	A9(10.75)	RMDA	Gh486-A	0.210455	DP99B	Xiangmian12	Lumianyan29
54			RMDA	Gh486-B	-0.290938	Zhongzhimian2	Xiangmian16	Zhongmiansuo49
55			RMDA	Gh486-C	-1.01164	Zhongmiansuo12xuanxi	ZhongS9612	Xuzhou142
56			RMDA	Gh486-G	0.839404	Chaoyangmian1	Yinshan4	Xinluzao12
57	NAU2901-470	D1(23.449)	RMDA	NAU2901-A	-0.0144052	Zhongmiansuo16	GK99-1	Zhongzhimian2
58			RMDA	NAU2901-B	-1.23555	Xin80477	Xinluzhong44	Aomian618
59			RMDA	NAU2901-C	-1.42586	Zhongmiansuo79
60			RMDA	NAU2901-D	-0.758676	Wanmian3	Zhongmiansuo40	Ekangmian8
61			RMDA	NAU2901-E	5.29867	Zhongmiansuo27	Yumian15
62	BNL3424-215	A2(107.067)	RMDA	BNL3424-A	-0.15635	Jingsimian	GK99-1	Zhongzhimian2
63			RMDA	BNL3424-B	1.40682	Handan333	Yishuhong	Chaoyangmian1
64	NAU2561-300	A5(55.633)	RMDA	NAU2561-A	-0.24189	Zhongmiansuo16	Jingsimian	GK99-1
65			RMDA	NAU2561-B	0.671136	DP99B	TM-1	Guanmian4
66	NAU2508-150	A10(0.51)	RPOD	NAU2508-A	-0.0125282	Zhongmiansuo3	Xuzhou142	Zhongmiansuo12
67			RPOD	NAU2508-B	0.0150955	Lumianyan37	Jifeng111	Lumianyan27
68			RPOD	NAU2508-C	0.09339	Yinshan4	J02-508	Xinluzao5
69			RPOD	NAU2508-G	0.430359	Jinmian13
70			RPOD	NAU2508-I	0.502253	Chuangyoumian9
71	NAU4921-350	A10(12.65)	RPOD	NAU4921-A	-0.00227625	Zhongmiansuo3	Xuzhou142	sGK321
72			RPOD	NAU4921-B	-0.017757	Jinmian28	Zhongmiansuo45	Zhongzhimian2
73			RPOD	NAU2300-A	-0.0015186	Zhongmiansuo3	Xuzhou142	sGK321
74			RPOD	NAU2300-B	0.06668	Su7036	Ji122	sGK958
75	JESPR204-170	A13(105.781)	RPOD	JESPR204-A	0.0102812	Lumianyan37	Handan885	Jing55168
76			RPOD	JESPR204-B	-0.291711	Xuzhou142	Sumian11
77			RPOD	JESPR204-C	-0.0143516	Zhongmiansuo3	Handan109	Shan1155
78			RPOD	JESPR204-H	-0.19846	Jimian27
79	TME03-175	D1(77.181)	RPOD	TME03-A	0.000424531	Lumianyan37	Handan885	Jing55168
80			RPOD	TME03-B	0.0603185	Ekangmian10
81			RPOD	BNL3436-A	0.0333413	Lumianyan37	Handan885	Zhongzhimian3
82			RPOD	BNL3436-B	-0.0263781	Xuzhou142	Zhongmiansuo12	Zhongmiansuo40
83	BNL1404-240	D11(43.704)	RPOD	BNL1404-A	-0.0253178	Zhongmiansuo3	sGK321	Zhongmiansuo12
84			RPOD	BNL1404-B	0.139488	Lumianyan37	Lumianyan27	Guoxinmian9
85	Gh508-155	D11(55.82)	RPOD	Gh508-A	-0.0385925	Zhongmiansuo3	sGK321	Zhongmiansuo12
86			RPOD	Gh508-B	0.129127	Lumianyan37	Handan885	Jifeng111
87			RPOD	Gh508-G	0.683509	Lumianyan27	Yinshan4
88	NAU429-185	D11(162.789)	RPOD	NAU429-A	0.00644283	Lumianyan37	Jing55168	Jifeng111
89			RPOD	NAU429-B	-0.0345995	Xuzhou142	sGK321	Zhongmiansuo12
90			RPOD	NAU429-C	0.312598	Lumian2	W-6
91			RPOD	NAU429-D	0.164729	Xinluzao12
92			RPOD	NAU429-G	0.321619	Guoxinmian9	Han109
93	NAU3862-280	D12(30.497)	RPOD	NAU3862-A	0.0245187	Lumianyan37	Handan885	Jing55168
94			RPOD	NAU3862-B	-0.238734	Zhongmiansuo12	Zhongmiansuo40	601changrongmian
95			RPOD	NAU3862-G	-0.225989	Jimian616
96	BNL3537-180	D12(93.32)	RPOD	BNL3537-A	-0.0430662	Zhongmiansuo3	Xuzhou142	sGK321
97			RPOD	BNL3537-B	0.13886	Handan885	Xinluzhong44	Guoxinmian9
98			RPOD	BNL3537-G	-0.226367	Jimian15	Simian3
99	NAU2161-155	A3(6.031)	RCC	NAU2161-A	-0.00666283	Xinluzao32	Xinluzao8	Jiaxing1
100			RCC	NAU2161-B	0.022584	Shanmian5	Zhong9807	Xuzhou142
101			RCC	NAU2161-C	0.0155388	Sumian7	Emian17	Jinmian21
102			RCC	NAU2161-H	0.0266469	Shiyuan321	Emian6	Xin80477
103			RCC	NAU3592-A	0.011273	Zhong9807	Zhongmiansuo35	Xuzhou58
104			RCC	NAU3592-B	0.00647522	Shanmian5	Sumian7	Emian17
105			RCC	NAU3592-C	-0.0121468	Xinluzao32	Yumian1	Han109
106	NAU2173-250	D2(63.802)	RCC	NAU2173-A	0.0333894	Shanmian5	Sumian7	Zhongmiansuo35
107			RCC	NAU2173-B	-0.0110213	Xinluzao32	Xinluzao8	Jiaxing1
108			RCC	NAU2173-C	0.056426	Zhongzhimian3	Xuzhou58	Sumian20
109			RCC	NAU2173-D	0.0546384	Xuzhou209	Nantong5	Chuanmian30
110			RCC	NAU2173-G	-0.0419867	Delinong5	Han109	sGKmianxiang69
111	BNL3359-205	D6(142.146)	RCC	BNL3359-A	0.0116762	Shanmian5	Zhong9807	Sumian7
112			RCC	BNL3359-B	-0.0382742	Ji3927	Yinshan6	Zhengnongmian4
113	NAU3053-190	D7(99.873)	RCC	NAU3053-A	0.00377152	Shanmian5	Zhong9807	Sumian7
114			RCC	NAU3053-B	-0.0305264	Xinluzao32	Xinluzao8	Xinluzao30
115			RCC	NAU3053-G	-0.0228815	Yumian112
116	NAU493-300	D7(115.416)	RCC	NAU493-A	0.00266284	Shanmian5	Zhong9807	Sumian7
117			RCC	NAU493-B	-0.0112042	Xinluzao32	Yumian1	Xinluzao30
118	NAU6755-200	D10(92.245)	RCC	NAU6755-A	-0.000578313	Xinluzao32	Xinluzao8	Jiaxing1
119			RCC	NAU6755-B	0.201657	Shanmian5
120			RCC	NAU6755-C	-0.229243	Yumian1
121	NAU5418-500	D11(77.269)	RCC	NAU5418-A	0.0411799	Zhong9807	Xuzhou58	Jinmian21
122			RCC	NAU5418-B	-0.0109082	Jiaxing1	Ji3927	Yinshan6
123			RCC	NAU5418-C	0.00731035	Shanmian5	Emian17	Nantong5
124			RCC	NAU5418-G	-0.0407607	Ekangmian10
125			RCC	NAU5418-I	0.00865107	Xuzhou514	Zhongmiansuo19	Shiyuan321
126	NAU2697-165	D13(34.095)	RCC	NAU2697-A	-0.0114638	Xinluzao32	Xinluzao8	Jiaxing1
127			RCC	NAU2697-B	0.0560725	Shanmian5	Sumian7	Emian23
128			RCC	NAU2697-G	-0.079059	Han109	Emian21
129	NAU2437-235	A1(13.28)	RRDM	NAU2437-A	0.0178257	Xin80477	Renhe39	Foster6
130			RRDM	NAU2437-B	0.0434098	Yanmian48	Zhongmiansuo23	Yumian17
131			RRDM	NAU2437-C	-0.0465758	Xinluzao5	Xiang4108	Yanmian1
132			RRDM	NAU2437-D	-0.0166028	Zhengmian18	Jifeng106	Lumian2
133			RRDM	NAU2437-E	0.889796	Sumian20
134			RRDM	NAU2437-F	-0.206996	Simian1
135			RRDM	NAU2437-I	0.441479	Zhongzhimian2
136	NAU7182-110	A4(20.606)	RRDM	NAU7182-A	-0.0235142	Liaomian6	Xinqiu1	Xinluzao5
137			RRDM	NAU7182-B	0.0760987	Xin80477	Renhe39	Su6036
138			RRDM	NAU7182-C	1.47279	Sumian20
139	BNL1414-135	A9(95.796)	RRDM	BNL1414-A	0.0202018	Xin80477	Renhe39	Sumian20
140			RRDM	BNL1414-B	-0.101474	Xinluzao5	Yanmian1	86-1
141			RRDM	BNL1414-G	0.703871	DPL15
142			RRDM	NAU2508-A	0.0298994	Xin80477	Renhe39	Sumian20
143			RRDM	NAU2508-B	-0.043565	Liaomian6	Wanmian73-10	Ekangmian3
144			RRDM	NAU2508-C	-0.185516	Xinluzao5	Zhongzi4480	Humian204
145			RRDM	NAU2508-G	0.135784	Jinmian13
146			RRDM	NAU2508-I	-0.22222	Chuangyoumian9
147			RRDM	NAU4921-A	0.00773945	Xin80477	Renhe39	Sumian20
148			RRDM	NAU4921-B	-0.0966197	Ekangmian3	Shumian1	Zhemian11
149	CIR246-220	D2(0)	RRDM	CIR246-A	-0.0379474	Liaomian6	Xinqiu1	Xinluzao5
150			RRDM	CIR246-B	0.0430063	Sumian20	Foster6	Lumianyan16
151			RRDM	CIR246-C	-0.00455513	Zhong9807	Stoneville2B	Simian3
152			RRDM	CIR246-G	-0.0756253	Humian204	Jimian27	Delinong5
153	NAU3639-180	D3(68.254)	RRDM	NAU3639-A	0.00854018	Xin80477	Foster6	Lumianyan16
154			RRDM	NAU3639-B	-0.00500872	Yan1074	Xiang4108	W-3
155			RRDM	NAU3639-G	-0.114429	Han109	W-2	J02-508
156	NAU1042-280	D5(121.466)	RRDM	NAU1042-A	-0.0172287	Xinqiu1	Yan1074	Xiang4108
157			RRDM	NAU1042-B	0.043939	Xin80477	Sumian20	Yumian15
158			RRDM	NAU1042-G	-0.147901	Yishuhong	Zhemian11	Jimian27
159			RRDM	NAU1042-H	-0.180877	J02-508
160	NAU2714-450	D6(121.89)	RRDM	NAU2714-A	0.0366487	Xin80477	Sumian20	Foster6
161			RRDM	NAU2714-B	-0.0522377	Liaomian6	Xinluzao5	Yan1074
162	NAU3911-205	D7(31.898)	RRDM	NAU3911-A	0.00821515	Renhe39	Sumian20	Foster6
163			RRDM	NAU3911-B	-0.106289	Xinluzao5	MSCO-12	Zhemian11
164	JESPR208-105	D9(116.611)	RRDM	JESPR208-A	0.0146612	Renhe39	Sumian20	Foster6
165			RRDM	JESPR208-B	-0.0651385	Xinluzao5	Yanmian1	86-1
166			RRDM	JESPR208-G	-0.280226	Yishuhong
167	NAU5189-280	D9(137.181)	RRDM	NAU5189-A	-0.00843534	Liaomian6	Xinqiu1	Yan1074
168			RRDM	NAU5189-B	-0.0585923	Xinluzao5	Wanmian73-10	Zhongzi4480
169			RRDM	NAU5189-G	0.302742	Sumian20	Lumianyan16	Dongting1
170			RGP	NAU2437-A	-0.0175995	Liaomian1	Han4849	52-128
171			RGP	NAU2437-B	0.0430508	Yumian5	Yanmian48	DP99B
172			RGP	NAU2437-C	0.0285588	Zhongmiansuo19	Zhongmiansuo40	Jinyu5
173			RGP	NAU2437-D	0.0121999	Dongting1	Xinqiu4	Xinluzhong44
174			RGP	NAU2437-E	-0.0653522	Nantong5
175			RGP	NAU2437-F	0.216917	Simian1
176			RGP	NAU2437-I	0.172631	Zhongzhimian2
177	NAU2419-170	A1(89.554)	RGP	NAU2419-A	0.0273809	Zhongmiansuo19	Yumian5	Jinyu5
178			RGP	NAU2419-B	-0.0291859	Liaomian1	Han4849	Zhongmiansuo35
179			RGP	NAU2419-C	-0.108258	Aomian618	Simian3	Guoxinmian11
180			RGP	NAU2419-G	0.0301775	Xinluzao26	Emian21	Huakangmian1
181	NAU3398-155	A13(52.406)	RGP	NAU3398-A	-0.000778677	Liaomian1	Han4849	52-128
182			RGP	NAU3398-B	0.0212575	Yanmian1	Zhongzhimian2	Yumian19
183			RGP	NAU3398-C	0.202631	DPL15
184			RGP	NAU3398-G	-0.297369	Simian3
185	JESPR152-230	D1(17.336)	RGP	JESPR152-A	0.000700158	Zhongmiansuo19	Yumian5	Zhongmiansuo40
186			RGP	JESPR152-B	-0.0645929	Han4849	Wanmian3	Xuzhou142
187			RGP	JESPR152-G	0.123321	Chaoyangmian1	Liaomian17	Jinmian13
188	NAU7024-400	D3(58.626)	RGP	NAU7024-A	-0.011615	Liaomian1	Aomian618	Liaomian13
189			RGP	NAU7024-B	0.0149609	Zhongmiansuo19	Yumian5	Zhong9807
190			RGP	NAU7024-C	0.0229728	Xinluzhong44	Yumian17	Siyang331
191			RGP	NAU7024-D	-0.494036	52-128
192			RGP	NAU3911-A	-0.00565268	Liaomian1	Han4849	52-128
193			RGP	NAU3911-B	0.0369263	Chaoyangmian1	Liaomian17	Siyang331
194	BNL1694-235	D7(55.78)	RGP	BNL1694-A	-0.00650118	Aomian618	Junmian1	Han5158
195			RGP	BNL1694-B	0.0123553	Zhongmiansuo19	Zhongmiansuo40	Yanmian48
196			RGP	BNL1694-C	0.0745564	DPL15	Liaomian17	Su6108
197			RGP	BNL1694-G	-0.0453098	52-128	Lumianyan24	sGKmianxiang69
198	NAU1350-305	D8(59.972)	RGP	NAU1350-A	0.00103042	Zhongmiansuo19	Yumian5	Zhongmiansuo40
199			RGP	NAU1350-B	-0.312217	Wanmian3
200			RGP	BNL3537-A	0.00128509	Zhongmiansuo19	Yumian5	Zhongmiansuo40
201			RGP	BNL3537-B	0.0120151	Yanmian48	Sumian3	Xinluzhong44
202			RGP	BNL3537-G	-0.189322	Nantong5	Simian3
203			RGR	NAU2437-A	-0.0230183	Junmian1	Liaomian1	Simian3
204			RGR	NAU2437-B	0.0438326	Yumian17	Zhongmiansuo50	Liaomian3
205			RGR	NAU2437-C	0.0433718	Siyang331	Zhongmiansuo19	Zhongmiansuo40
206			RGR	NAU2437-D	0.0190194	Dongting1	Yinshan8	Xinqiu4
207			RGR	NAU2437-E	-0.0759132	Nantong5
208			RGR	NAU2437-F	0.284809	Simian1
209			RGR	NAU2437-I	0.113627	Zhongzhimian2
210	NAU483-250	A3(28.185)	RGR	NAU483-A	-0.016163	Junmian1	Liaomian1	Sumian5
211			RGR	NAU483-B	0.0925154	Sumian3	Simian1	Shan1155
212			RGR	NAU483-G	0.0608227	Zhongmiansuo19	Xinluzhong8	Xinluzao13
213			RGR	NAU3398-A	-0.000356095	Junmian1	Liaomian1	Sumian5
214			RGR	NAU3398-B	0.0273104	Yanmian1	Zhongzhimian2	Yumian19
215			RGR	NAU3398-C	0.258857	Zhongmiansuo50
216			RGR	NAU3398-G	-0.479476	Simian3
217			RGR	NAU7024-A	-0.0174044	Junmian1	Liaomian1	Sumian5
218			RGR	NAU7024-B	0.0195717	Zhongmiansuo19	Xinluzao32	Hanmian559
219			RGR	NAU7024-C	0.0387512	Siyang331	Yumian17	Xinluzhong44
220			RGR	NAU7024-D	-0.476927	52-128
221			RGR	NAU3911-A	-0.00642517	Junmian1	Liaomian1	Sumian5
222			RGR	NAU3911-B	0.0466098	Siyang331	Xinluzao5	Liaomian3
223			RGR	BNL1694-A	-0.0027301	Junmian1	Simian3	Han5158
224			RGR	BNL1694-B	0.009372	Siyang331	Zhongmiansuo19	Zhongmiansuo40
225			RGR	BNL1694-C	0.0609634	DPL15	Su6108	Liaomian17
226			RGR	BNL1694-G	-0.0066455	52-128	Lumianyan24	J02-508
227			RGR	NAU1350-A	0.00101587	Siyang331	Zhongmiansuo19	Zhongmiansuo40
228			RGR	NAU1350-B	-0.30781	Wanmian3
229			RGR	BNL3537-A	0.00698053	Siyang331	Zhongmiansuo19	Zhongmiansuo40
230			RGR	BNL3537-B	-0.00108125	Sumian5	W-7	Xinluzao30
231			RGR	BNL3537-G	-0.253899	Simian3	Nantong5
232			RPH	NAU7182-A	0.00598347	Zhongmiansuo35	Zhongmiansuo44	Yumian9
233			RPH	NAU7182-B	-0.0458378	Zhongzhimian2xuanxi	Jifeng111	Yan1119
234			RPH	NAU7182-C	0.522604	Sumian20
235			RPH	NAU3592-A	0.0334984	Zhongmiansuo35	Sumian20	Yumian17
236			RPH	NAU3592-B	-0.0234553	W-1	Heishanmian1	W-4
237			RPH	NAU3592-C	-0.00433056	Chaoyangmian1	52-128	Baimian1
238	BNL3792-225	A8(47.75)	RPH	BNL3792-A	0.0454539	Zhongmiansuo35	Sumian20	Zhongmiansuo44
239			RPH	BNL3792-B	-0.0793517	Han685	Chaoyangmian1	W-2
240			RPH	BNL3792-C	-0.00635789	Yinshan4	Yishuhong	NC20B
241			RPH	BNL1414-A	0.00596945	Zhongmiansuo35	Sumian20	Zhongmiansuo44
242			RPH	BNL1414-B	-0.016023	W-1	Chaoyangmian1	Xinluzao5
243			RPH	BNL1414-G	-0.0138582	DPL15
244			RPH	JESPR152-A	0.00784616	Zhongmiansuo35	Sumian20	Zhongmiansuo44
245			RPH	JESPR152-B	-0.0685989	Heishanmian1	Xinkang4xuanxi	Xiangmian11
246			RPH	JESPR152-G	-0.206729	Chaoyangmian1	Baimian1	Liaomian17
247	NAU2190-360	D2(93.309)	RPH	NAU2190-A	-0.00934351	W-1	Han685	W-2
248			RPH	NAU2190-B	0.0215004	Yumian9	Yumian17	Zhong9807
249			RPH	NAU2190-C	0.151009	Zhongmiansuo44	Keyi2	Simian1
250			RPH	NAU2190-G	-0.019296	Han109	Yinshan4	Delinong5
251			RPH	NAU2190-H	0.161641	Zhongzhimian86-4
252			RPH	NAU2714-A	0.0246925	Zhongmiansuo35	Sumian20	Zhongmiansuo44
253			RPH	NAU2714-B	-0.0409868	W-2	Heishanmian1	52-128
254			RPH	BNL3359-A	0.0221572	Zhongmiansuo35	Sumian20	Zhongmiansuo44
255			RPH	BNL3359-B	-0.0613275	Chaoyangmian1	52-128	Baimian1
256			RPH	BNL1694-A	-0.00807045	W-2	W-4	Baimian1
257			RPH	BNL1694-B	0.0242316	Zhongmiansuo35	Sumian20	Zhongmiansuo44
258			RPH	BNL1694-C	-0.131915	Liaomian17	Yishuhong	Liaomian16
259			RPH	BNL1694-G	-0.116749	52-128	Han109	J02-508
260	NAU1369-400	D8(108.998)	RPH	NAU1369-A	-0.0131818	W-1	Chaoyangmian1	Heishanmian1
261			RPH	NAU1369-B	0.0695189	Sumian20	Yumian9	Yumian8
262			RPH	NAU1369-G	-0.0206096	W-2	sGK791	NC20B
263			RPH	JESPR208-A	0.00344219	Zhongmiansuo35	Sumian20	Zhongmiansuo44
264			RPH	JESPR208-B	-0.00832298	W-1	Chaoyangmian1	Xinluzao5
265			RPH	JESPR208-G	-0.162212	Yishuhong
266			RPH	NAU5189-A	-0.0102608	W-1	Han685	Chaoyangmian1
267			RPH	NAU5189-B	0.0052555	Zhongmiansuo35	Ejing92	Zhongmiansuo23
268			RPH	NAU5189-G	0.095839	Sumian20	Zhongmiansuo44	Dongting1
269			RSDM	NAU7182-A	0.00554539	Zhongmiansuo35	Ejing92	Yumian15
270			RSDM	NAU7182-B	-0.0515589	Zhongzi4480	Su7036	Yan1119
271			RSDM	NAU7182-C	0.958701	Sumian20
272			RSDM	BNL1414-A	0.00759351	Zhongmiansuo35	Ejing92	Sumian20
273			RSDM	BNL1414-B	-0.0388395	Liaomian1	jinmian1	W-1
274			RSDM	BNL1414-G	0.315601	DPL15
275			RSDM	JESPR204-A	-0.0188411	Xinqiu1	Liaomian17	Yan1074
276			RSDM	JESPR204-B	0.0659298	Zhongmiansuo60	Sumian4
277			RSDM	JESPR204-C	0.197782	Zhongmiansuo35	Sumian20	Yumian17
278			RSDM	JESPR204-H	-0.119151	Jimian27
279			RSDM	JESPR152-A	0.00933246	Zhongmiansuo35	Ejing92	Zhongzhimian8
280			RSDM	JESPR152-B	-0.0746201	Heishanmian1	sGK321	Xinkang4xuanxi
281			RSDM	JESPR152-G	-0.292511	Liaomian17	Baimian1	sGKmianxiang69
282			RSDM	BNL3359-A	0.0353296	Zhongmiansuo35	Ejing92	Zhongzhimian8
283			RSDM	BNL3359-B	-0.0970065	Baimian1	Junmian1	Liaomian9
284			RSDM	NAU3911-A	0.0016769	Zhongmiansuo35	Ejing92	Zhongzhimian8
285			RSDM	NAU3911-B	-0.0903269	Liaomian17	MSCO-12	Chaoyangmian1
286			RSDM	JESPR208-A	0.0061975	Zhongmiansuo35	Ejing92	Sumian20
287			RSDM	JESPR208-B	-0.0248456	Liaomian1	jinmian1	W-1
288			RSDM	JESPR208-G	-0.130221	Yishuhong
289			RSDM	NAU5189-A	-0.0161732	Xinqiu1	Yan1074	W-3
290			RSDM	NAU5189-B	0.0167893	Zhongmiansuo35	Ejing92	Jinmian36
291			RSDM	NAU5189-G	0.128602	Sumian20	Dongting1	Zhongmiansuo44
292	NAU7049-600	A1(33.484)	RSOD	NAU7049-A	-0.00358797	W-1	Handan885	Ekangmian9
293			RSOD	NAU7049-B	0.269098	Zhongmiansuo40	MSCO-12
294	NAU2995-195	A7(52.324)	RSOD	NAU2995-A	0.00174687	Xinzhi5	Xinqiu1	Jinmian13
295			RSOD	NAU2995-B	-0.175269	Zhongmiansuo12
296	BNL1231-185	A11(162.784)	RSOD	BNL1231-A	0.00186386	Xinzhi5	Jinmian13	Xinqiu4
297			RSOD	BNL1231-B	-0.000169895	Handan885	Hanmian103	Shumian1
298			RSOD	BNL1231-C	-0.275869	Yinrui361
299			RSOD	BNL1231-D	0.0872659	Yan1113
300			RSOD	NAU2300-A	0.00235434	Xinzhi5	Xinqiu1	Jinmian13
301			RSOD	NAU2300-B	0.0273761	Jifeng106	sGK958	Lumian6
302	NAU458-190	D1(124.81)	RSOD	NAU458-A	-0.00244496	W-1	Handan885	Ekangmian9
303			RSOD	NAU458-B	0.0468294	Xinzhi5	Zhongmiansuo40	Wanmian3
304	NAU7209-250	D6(101.047)	RSOD	NAU7209-A	-0.00253646	W-1	Handan885	Ekangmian9
305			RSOD	NAU7209-B	0.187985	Wanmian3
306			RSOD	NAU7209-G	0.0319688	Xinzhi5	Jifeng106	Han685
307			RSOD	BNL3436-A	0.0298604	Xinzhi5	Xinqiu1	Ji151
308			RSOD	BNL3436-B	-0.0240919	W-1	Xinluzao3	Shumian1
309	NAU6752-140	D7(75.348)	RSOD	NAU6752-A	-0.00378876	W-1	Handan885	Ekangmian9
310			RSOD	NAU6752-B	0.380139	Zhongmiansuo27
