# Supplementary material for: Evaluation and Exploration of Favorable QTL Alleles for Salt Stress Related Traits in Cotton Cultivars (G. hirsutum L.)
Source: PLoS One. 2016 Mar 4;11(3):e0151076. doi: 10.1371/journal.pone.0151076 (PMC4778925; doi:10.1371/journal.pone.0151076)
Supplement: S5 Table — (XLSX) [file pone.0151076.s006.xlsx]

## Sheet: S5-1 Table
S5 Table. Example for the optimal combination of 13 elite receptors and the selected donors with pyramiding most elite alleles from different cross patterns
S5-1 Table. The optimal combination between donor lines and 13 elite receptors for single cross to maximummly pyramid elite alleles
Receptor	Donor	The number of pyramiding favorable alleles
Dongting1	Yan1113	53
Ejing92	Yan1113	51
Emian14	Wanmian3	49
Emian14	ZhongR014121	49
Emian14	Yan1113	49
Lu458	Yan1113	51
Lu458	Xinzhi5	51
Sumian20	Yan1113	51
Sumian8	ZhongR014121	54
Xin80477	Shannongfengkangmian6	51
Xin80477	Handan333	51
Xin80477	Zhongmiansuo25	51
Xin80477	Su7036	51
Xuzhou58	Lumianyan27	51
Yan1113	Shannongfengkangmian6	54
Yumian17	Yan1113	50
Zhongmiansuo3	Wanmian3	50
Zhongmiansuo3	Sumian8	50
Zhongmiansuo3	Xin80477	50
Zhongmiansuo3	Yan1113	50
Zhongmiansuo43	Yan1113	51
Zhongmiansuo44	Yan1113	53

## Sheet: S5-2 Table
S5-2 Table. The optimal combination between donor lines and 13 elite receptors for three-way cross to maximummly pyramid elite alleles
Receptor	Donors for three-way cross		The number of pyramiding favorable alleles
Dongting1	Wanmian3	Lumianyan27	56
Dongting1	Wanmian3	Yan1113	56
Dongting1	Shanmian5	Yan1113	56
Dongting1	Sumian8	ZhongR014121	56
Dongting1	Sumian8	Yan1113	56
Dongting1	Simian1	Yan1113	56
Dongting1	Huakangmian1	Yan1113	56
Dongting1	Yan1113	Handan333	56
Dongting1	Yan1113	Zhong9807	56
Ejing92	Jimian8	ZhongR014121	55
Ejing92	Sumian8	ZhongR014121	55
Ejing92	Ekangmian8	Yan1113	55
Ejing92	Xinluzao1	Yan1113	55
Ejing92	Shannongfengkangmian6	Yan1113	55
Emian14	Wanmian3	Lumianyan27	55
Emian14	Sumian8	ZhongR014121	55
Lu458	Keyi2	Zhongmiansuo40	55
Lu458	Dongting1	Wanmian3	55
Lu458	Dongting1	Yan1113	55
Lu458	Zhongmiansuo40	Handan333	55
Lu458	Wanmian3	Xinluzao12	55
Lu458	Sumian8	ZhongR014121	55
Lu458	Xinluzao12	ZhongR014121	55
Lu458	Xinluzao12	Yan1113	55
Lu458	Xinzhi5	ZhongR014121	55
Lu458	Xinzhi5	Zhongzhimian86-4	55
Sumian20	Sumian8	ZhongR014121	56
Sumian8	Yanmian1	ZhongR014121	57
Sumian8	Wanmian3	ZhongR014121	57
Xin80477	Zhongmiansuo40	Handan333	56
Xin80477	Wanmian3	Jinmian25	56
Xin80477	Wanmian3	Sumian8	56
Xin80477	Wanmian3	Zhongzhimian86-4	56
Xuzhou58	Yanmian48	Lumianyan27	55
Xuzhou58	Yanmian1	Lumianyan27	55
Xuzhou58	Zhongmiansuo40	Emian17	55
Xuzhou58	Sumian8	ZhongR014121	55
Yan1113	Yanmian1	Simian1	57
Yumian17	Yanmian48	Yan1113	55
Yumian17	Dongting1	Yan1113	55
Yumian17	Jinmian6	Yan1113	55
Zhongmiansuo3	Zhongmiansuo40	Emian17	55
Zhongmiansuo3	Sumian8	ZhongR014121	55
Zhongmiansuo43	Zhongmiansuo40	Emian17	55
Zhongmiansuo43	Zhongmiansuo40	ZhongR014121	55
Zhongmiansuo43	Sumian8	ZhongR014121	55
Zhongmiansuo44	Yanmian48	Yan1113	56
Zhongmiansuo44	Yanmian1	Yan1113	56

## Sheet: S5-3 Table
S5-3 Table. The optimal combination between donor lines and 13 elite receptors for four-way cross to maximumly pyramid elite alleles
Receptor	Donors for four-way cross			The number of pyramiding favorable alleles
Dongting1	Wanmian3	Yan1113	Zhong9807	58
Dongting1	Wanmian3	Xinluzao7	Yan1113	58
Dongting1	Wanmian3	Sumian8	ZhongR014121	58
Dongting1	Wanmian3	Sumian8	Yan1113	58
Dongting1	Wanmian3	Simian1	Yan1113	58
Dongting1	Wanmian3	Shanmian5	Yan1113	58
Dongting1	Wanmian3	Shanmian5	Sumian11	58
Dongting1	Wanmian3	Jinmian25	Yan1113	58
Dongting1	Wanmian3	Huakangmian1	Yan1113	58
Dongting1	Shanmian5	Yan1113	Handan333	58
Dongting1	Keyi2	Yan1113	Handan333	58
Dongting1	Keyi2	Wanmian3	Yan1113	58
Dongting1	Keyi2	Wanmian3	Sumian11	58
Dongting1	Jimian8	Yan1113	Handan333	58
Dongting1	Jimian8	Wanmian3	Yan1113	58
Dongting1	Jimian7	Yan1113	Handan333	58
Dongting1	Jimian7	Wanmian3	Yan1113	58
Ejing92	Zhongmiansuo40	Zhongzhimian86-4	ZhongR773-72	57
Ejing92	Zhongmiansuo40	ZhongR014121	601changrongmian	57
Ejing92	Zhongmiansuo40	Yumian19	ZhongR014121	57
Ejing92	Zhongmiansuo40	Xin80477	Handan333	57
Ejing92	Zhongmiansuo40	Wanmian3	Yumian1-1	57
Ejing92	Zhongmiansuo40	Wanmian3	Xin80477	57
Ejing92	Zhongmiansuo40	Wanmian3	Su6108	57
Ejing92	Zhongmiansuo40	Wanmian3	Emian6	57
Ejing92	Zhongmiansuo40	Wanmian3	601changrongmian	57
Ejing92	Zhongmiansuo40	Jifeng106	Emian17	57
Ejing92	Zhongmiansuo40	Emian21	601changrongmian	57
Ejing92	Zhongmiansuo40	Emian17	601changrongmian	57
Ejing92	Zhongmiansuo40	Chuanmian30	601changrongmian	57
Ejing92	Yumian11	Wanmian3	Yan1113	57
Ejing92	Yumian11	Wanmian3	Lumianyan27	57
Ejing92	Yumian11	Shanmian5	Yan1113	57
Ejing92	Yanmian48	Wanmian3	Lumianyan27	57
Ejing92	Yanmian1	Zhongzhimian86-4	ZhongR773-72	57
Ejing92	Yanmian1	Zhongmiansuo44	Yan1113	57
Ejing92	Yanmian1	Zhongmiansuo40	Yumian1-1	57
Ejing92	Yanmian1	Zhongmiansuo40	601changrongmian	57
Ejing92	Yanmian1	Yumian17	Yan1113	57
Ejing92	Yanmian1	Yan1113	ZhongR773-72	57
Ejing92	Yanmian1	Xinluzao1	Yan1113	57
Ejing92	Yanmian1	Wanmian3	Yan1113	57
Ejing92	Yanmian1	Wanmian3	Su6108	57
Ejing92	Yanmian1	Wanmian3	Lumianyan27	57
Ejing92	Yanmian1	Sumian8	ZhongR014121	57
Ejing92	Yanmian1	Sumian8	Yan1113	57
Ejing92	Yanmian1	Sumian8	601changrongmian	57
Ejing92	Yanmian1	Simian1	Yan1113	57
Ejing92	Yanmian1	Shengmian1	601changrongmian	57
Ejing92	Yanmian1	Shannongfengkangmian6	Yan1113	57
Ejing92	Yanmian1	Shanmian5	ZhongR773-72	57
Ejing92	Yanmian1	Shanmian5	Yan1113	57
Ejing92	Yanmian1	Shanmian5	601changrongmian	57
Ejing92	Yanmian1	Lumianyan27	Yan1113	57
Ejing92	Yanmian1	Lumianyan27	MSCO-12	57
Ejing92	Yanmian1	Lumianyan27	601changrongmian	57
Ejing92	Yanmian1	Jifeng106	Shannongfengkangmian6	57
Ejing92	Yanmian1	Jifeng106	Eguangmian	57
Ejing92	Yanmian1	Huakangmian1	Yan1113	57
Ejing92	Yanmian1	Ekangmian8	Yan1113	57
Ejing92	Yanmian1	Eguangmian	Yan1113	57
Ejing92	Xuzhou142	Wanmian3	Ekangmian8	57
Ejing92	Xuzhou142	Keyi2	ZhongR773-72	57
Ejing92	Xuzhou142	Keyi2	Wanmian3	57
Ejing92	Xuzhou142	Jimian8	ZhongR014121	57
Ejing92	Xuzhou142	Jimian8	Wanmian3	57
Ejing92	Xinzhi5	Zhongzhimian86-4	MSCO-12	57
Ejing92	Xinzhi5	ZhongR014121	Zhongzhimian86-4	57
Ejing92	Xinluzao1	Xinzhi5	Yan1113	57
Ejing92	Xinluzao1	Han685	Yan1113	57
Ejing92	Wanmian3	Yumian1-1	Zhongzhimian86-4	57
Ejing92	Wanmian3	Xinqiu1	Shannongfengkangmian6	57
Ejing92	Wanmian3	Xinluzao1	Yinshan4	57
Ejing92	Wanmian3	Xinluzao1	Yan1113	57
Ejing92	Wanmian3	Xin80477	Zhongzhimian86-4	57
Ejing92	Wanmian3	Xin80477	Yan1113	57
Ejing92	Wanmian3	Sumian8	ZhongR014121	57
Ejing92	Wanmian3	Sumian8	Xin80477	57
Ejing92	Wanmian3	Sumian11	Shannongfengkangmian6	57
Ejing92	Wanmian3	Shannongfengkangmian6	ZhongR014121	57
Ejing92	Wanmian3	Shannongfengkangmian6	Yan1113	57
Ejing92	Wanmian3	Shanmian5	Xin80477	57
Ejing92	Wanmian3	Emian12	Lumianyan27	57
Ejing92	Wanmian3	Ekangmian8	Yinshan4	57
Ejing92	Wanmian3	Ekangmian8	Yan1113	57
Ejing92	Sumian9	Wanmian3	Yan1113	57
Ejing92	Sumian9	Shanmian5	Yan1113	57
Ejing92	Sumian8	Xinzhi5	ZhongR014121	57
Ejing92	Sumian8	Han685	ZhongR014121	57
Ejing92	Shanmian5	Xinzhi5	ZhongR014121	57
Ejing92	Shanmian5	Xinzhi5	Yan1113	57
Ejing92	Shanmian5	Xin80477	Yan1113	57
Ejing92	Shanmian5	Sumian11	Xinzhi5	57
Ejing92	Keyi2	Zhongmiansuo40	ZhongR773-72	57
Ejing92	Keyi2	Zhongmiansuo40	ZhongR773-309	57
Ejing92	Keyi2	Zhongmiansuo40	Yumian1-1	57
Ejing92	Keyi2	Zhongmiansuo40	Wanmian3	57
Ejing92	Keyi2	Zhongmiansuo40	Lumianyan27	57
Ejing92	Keyi2	Zhongmiansuo40	Kekangmian2	57
Ejing92	Keyi2	Yumian19	Yan1113	57
Ejing92	Keyi2	Yumian1-1	Yan1113	57
Ejing92	Keyi2	Yanmian1	ZhongR773-72	57
Ejing92	Keyi2	Yan1113	ZhongR773-72	57
Ejing92	Keyi2	Xinzhi5	ZhongR773-309	57
Ejing92	Keyi2	Xinzhi5	ZhongR014121	57
Ejing92	Keyi2	Xinzhi5	ZhongArc-308	57
Ejing92	Keyi2	Xinzhi5	Yan1113	57
Ejing92	Keyi2	Xinzhi5	MSCO-12	57
Ejing92	Keyi2	Wanmian3	ZhongR773-309	57
Ejing92	Keyi2	Wanmian3	Yumian1-1	57
Ejing92	Keyi2	Wanmian3	Yinshan4	57
Ejing92	Keyi2	Wanmian3	Yan1113	57
Ejing92	Keyi2	Wanmian3	Xin80477	57
Ejing92	Keyi2	Wanmian3	Su6108	57
Ejing92	Keyi2	Wanmian3	Lumianyan37	57
Ejing92	Keyi2	Wanmian3	Lumianyan27	57
Ejing92	Keyi2	W-6	ZhongR773-72	57
Ejing92	Keyi2	Shannongfengkangmian6	Yan1113	57
Ejing92	Jimian8	Zhongmiansuo40	ZhongR014121	57
Ejing92	Jimian8	Yinshan4	ZhongR014121	57
Ejing92	Jimian8	Xinzhi5	ZhongR014121	57
Ejing92	Jimian8	Wanmian3	ZhongR014121	57
Ejing92	Jimian8	Wanmian3	Yinshan4	57
Ejing92	Jimian8	Wanmian3	Yan1113	57
Ejing92	Jimian8	Wanmian3	Xin80477	57
Ejing92	Jimian8	W-6	ZhongR014121	57
Ejing92	Jimian8	Jifeng106	ZhongR014121	57
Ejing92	Jimian8	Jifeng106	Emian12	57
Ejing92	Jimian8	Ji1516	ZhongR014121	57
Ejing92	Jimian8	Han685	ZhongR014121	57
Ejing92	Jimian8	Guanmian4	ZhongR014121	57
Ejing92	Jimian8	Emian12	Yan1113	57
Ejing92	Jimian7	Xinzhi5	ZhongR014121	57
Ejing92	Jimian7	Wanmian3	Xin80477	57
Ejing92	Jifeng106	Shannongfengkangmian6	ZhongR014121	57
Ejing92	Esha28	Zhongmiansuo40	ZhongR014121	57
Ejing92	Ekangmian8	Xinzhi5	Yan1113	57
Ejing92	Ekangmian8	Han685	Yan1113	57
Ejing92	DPL15	Zhongmiansuo40	ZhongR014121	57
Ejing92	Dongting1	Wanmian3	Yan1113	57
Ejing92	Dongting1	Wanmian3	Lumianyan27	57
Ejing92	Dongting1	Shanmian5	Yan1113	57
Ejing92	86-1	Wanmian3	Lumianyan27	57
Ejing92	86-1	Shannongfengkangmian6	Yan1113	57
Ejing92	86-1	Jifeng106	Shannongfengkangmian6	57
Emian14	Wanmian3	Sumian8	ZhongR014121	58
Lu458	Zhongmiansuo25	Zhongmiansuo40	Wanmian3	58
Lu458	Zhongmiansuo24	Zhongmiansuo40	Wanmian3	58
Sumian20	Wanmian3	Sumian8	ZhongR014121	58
Sumian8	Yanmian1	Wanmian3	ZhongR014121	59
Xin80477	Zhongzhimian2	Wanmian3	Sumian8	58
Xin80477	Zhongmiansuo50	Wanmian3	Sumian8	58
Xin80477	Zhongmiansuo40	Zhongzhimian2	Wanmian3	58
Xin80477	Zhongmiansuo40	Zhongmiansuo50	Wanmian3	58
Xin80477	Zhongmiansuo40	Zhongmiansuo49	Wanmian3	58
Xin80477	Zhongmiansuo40	Yumian19	Wanmian3	58
Xin80477	Zhongmiansuo40	Yumian19	Handan333	58
Xin80477	Zhongmiansuo40	Wanmian3	Zhong9807	58
Xin80477	Zhongmiansuo40	Wanmian3	Zhongmiansuo16xuanxi	58
Xin80477	Zhongmiansuo40	Wanmian3	Xinluzhong8	58
Xin80477	Zhongmiansuo40	Wanmian3	Xinluzao13	58
Xin80477	Zhongmiansuo40	Wanmian3	Sumian8	58
Xin80477	Zhongmiansuo40	Wanmian3	Shanmian5	58
Xin80477	Zhongmiansuo40	Wanmian3	Jinmian25	58
Xin80477	Zhongmiansuo40	Wanmian3	Jing55168	58
Xin80477	Zhongmiansuo40	Wanmian3	Huakangmian1	58
Xin80477	Zhongmiansuo40	Wanmian3	Handan333	58
Xin80477	Zhongmiansuo40	Wanmian3	Han5158	58
Xin80477	Zhongmiansuo40	Wanmian3	Emian13	58
Xin80477	Zhongmiansuo40	Jing55168	Handan333	58
Xin80477	Zhongmiansuo25	Zhongmiansuo40	Wanmian3	58
Xin80477	Zhongmiansuo24	Zhongmiansuo40	Wanmian3	58
Xin80477	Zhongmiansuo16	Zhongmiansuo40	Wanmian3	58
Xin80477	Yumian5	Zhongmiansuo40	Wanmian3	58
Xin80477	Yanmian48	Zhongmiansuo40	Wanmian3	58
Xin80477	Yanmian1	Zhongmiansuo40	Handan333	58
Xin80477	Wanmian3	Xinluzao7	Yan1113	58
Xin80477	Wanmian3	Sumian8	ZhongR014121	58
Xin80477	Wanmian3	Simian1	Yan1113	58
Xin80477	Wanmian3	Jinmian25	Yan1113	58
Xin80477	Lumian2	Zhongmiansuo40	Wanmian3	58
Xin80477	Keyi2	Zhongmiansuo40	Wanmian3	58
Xin80477	Jimian8	Zhongmiansuo40	Wanmian3	58
Xin80477	Jimian8	Zhongmiansuo40	Handan333	58
Xin80477	Jimian8	Yan1113	Handan333	58
Xin80477	Jimian7	Zhongmiansuo40	Wanmian3	58
Xin80477	Jimian7	Zhongmiansuo40	Handan333	58
Xin80477	Jimian7	Yan1113	Handan333	58
Xin80477	Esha28	Zhongmiansuo40	Wanmian3	58
Xin80477	Esha28	Zhongmiansuo40	Handan333	58
Xin80477	DPL15	Zhongmiansuo40	Wanmian3	58
Xin80477	86-1	Zhongmiansuo40	Wanmian3	58
Xin80477	86-1	Zhongmiansuo40	Handan333	58
Xuzhou58	Zhongmiansuo40	Yan1119	ZhongR773-72	57
Xuzhou58	Zhongmiansuo40	Yan1119	601changrongmian	57
Xuzhou58	Zhongmiansuo40	Xin80477	Handan333	57
Xuzhou58	Zhongmiansuo40	Wanmian3	Xin80477	57
Xuzhou58	Zhongmiansuo40	Wanmian3	Emian17	57
Xuzhou58	Zhongmiansuo40	Jifeng106	Emian17	57
Xuzhou58	Zhongmiansuo40	Emian17	ZhongR773-72	57
Xuzhou58	Zhongmiansuo40	Emian17	601changrongmian	57
Xuzhou58	Yanmian48	Wanmian3	Lumianyan27	57
Xuzhou58	Yanmian1	Wanmian3	Lumianyan27	57
Xuzhou58	Yanmian1	Sumian8	ZhongR014121	57
Xuzhou58	Yanmian1	Simian1	Yan1113	57
Xuzhou58	Yanmian1	Lumianyan27	Handan333	57
Xuzhou58	Yanmian1	Jifeng106	Simian1	57
Xuzhou58	Wanmian3	Sumian8	ZhongR014121	57
Xuzhou58	Wanmian3	Sumian11	Shannongfengkangmian6	57
Xuzhou58	Sumian8	Xinzhi5	ZhongR014121	57
Xuzhou58	Sumian8	Han685	ZhongR014121	57
Yan1113	Yanmian1	Wanmian3	Simian1	59
Yan1113	Keyi2	Wanmian3	Xinluzao12	59
Yumian17	Yanmian1	Yan1113	Handan333	58
Zhongmiansuo3	Zhongmiansuo40	Yan1119	ZhongR773-72	57
Zhongmiansuo3	Zhongmiansuo40	Yan1119	601changrongmian	57
Zhongmiansuo3	Zhongmiansuo40	Xin80477	Handan333	57
Zhongmiansuo3	Zhongmiansuo40	Wanmian3	Xin80477	57
Zhongmiansuo3	Zhongmiansuo40	Wanmian3	Sumian11	57
Zhongmiansuo3	Zhongmiansuo40	Wanmian3	Emian17	57
Zhongmiansuo3	Zhongmiansuo40	Jifeng106	Emian17	57
Zhongmiansuo3	Zhongmiansuo40	Emian17	ZhongR773-72	57
Zhongmiansuo3	Zhongmiansuo40	Emian17	601changrongmian	57
Zhongmiansuo3	Zhongmiansuo25	Zhongmiansuo40	Wanmian3	57
Zhongmiansuo3	Zhongmiansuo24	Zhongmiansuo40	Wanmian3	57
Zhongmiansuo3	Yanmian48	Wanmian3	Lumianyan27	57
Zhongmiansuo3	Yanmian1	Zhongmiansuo40	ZhongR773-72	57
Zhongmiansuo3	Yanmian1	Wanmian3	Sumian8	57
Zhongmiansuo3	Yanmian1	Wanmian3	Lumianyan27	57
Zhongmiansuo3	Yanmian1	Sumian8	ZhongR014121	57
Zhongmiansuo3	Yanmian1	Sumian8	Yan1113	57
Zhongmiansuo3	Yanmian1	Sumian8	601changrongmian	57
Zhongmiansuo3	Yanmian1	Simian1	Yan1113	57
Zhongmiansuo3	Yanmian1	Huakangmian1	Yan1113	57
Zhongmiansuo3	Wanmian3	Sumian8	ZhongR014121	57
Zhongmiansuo3	Wanmian3	Sumian8	Xin80477	57
Zhongmiansuo3	Wanmian3	Sumian11	Shannongfengkangmian6	57
Zhongmiansuo3	Sumian8	Xinzhi5	ZhongR014121	57
Zhongmiansuo3	Sumian8	Han685	ZhongR014121	57
Zhongmiansuo3	Shanmian5	Sumian11	Xinzhi5	57
Zhongmiansuo3	Shan1155	Zhongmiansuo40	ZhongR773-72	57
Zhongmiansuo3	Jimian8	Wanmian3	Sumian11	57
Zhongmiansuo3	86-1	Zhongmiansuo40	ZhongR773-72	57
Zhongmiansuo43	Zhongmiansuo40	ZhongR014121	Handan333	57
Zhongmiansuo43	Zhongmiansuo40	Xin80477	Handan333	57
Zhongmiansuo43	Zhongmiansuo40	Wanmian3	ZhongR014121	57
Zhongmiansuo43	Zhongmiansuo40	Wanmian3	Yan1119	57
Zhongmiansuo43	Zhongmiansuo40	Wanmian3	Xin80477	57
Zhongmiansuo43	Zhongmiansuo40	Wanmian3	Sumian11	57
Zhongmiansuo43	Zhongmiansuo40	Wanmian3	Emian17	57
Zhongmiansuo43	Zhongmiansuo40	Jifeng106	Yan1119	57
Zhongmiansuo43	Zhongmiansuo40	Jifeng106	Emian17	57
Zhongmiansuo43	Zhongmiansuo40	Emian17	ZhongR773-72	57
Zhongmiansuo43	Zhongmiansuo40	Emian17	601changrongmian	57
Zhongmiansuo43	Yanmian48	Wanmian3	Lumianyan27	57
Zhongmiansuo43	Yanmian1	Zhongmiansuo40	Jifeng106	57
Zhongmiansuo43	Yanmian1	Zhongmiansuo40	601changrongmian	57
Zhongmiansuo43	Yanmian1	Yan1113	Handan333	57
Zhongmiansuo43	Yanmian1	Xinluzao7	Yan1113	57
Zhongmiansuo43	Yanmian1	Wanmian3	Lumianyan27	57
Zhongmiansuo43	Yanmian1	Sumian8	ZhongR014121	57
Zhongmiansuo43	Yanmian1	Simian1	Yan1113	57
Zhongmiansuo43	Yanmian1	Jinmian25	Yan1113	57
Zhongmiansuo43	Wanmian3	Sumian8	ZhongR014121	57
Zhongmiansuo43	Wanmian3	Sumian11	Shannongfengkangmian6	57
Zhongmiansuo43	Sumian8	Xinzhi5	ZhongR014121	57
Zhongmiansuo43	Sumian8	Han685	ZhongR014121	57
Zhongmiansuo43	Shan1155	Zhongmiansuo40	Jifeng106	57
Zhongmiansuo43	Keyi2	Zhongmiansuo40	Wanmian3	57
Zhongmiansuo43	Keyi2	Zhongmiansuo40	Handan333	57
Zhongmiansuo43	Keyi2	Yan1113	Handan333	57
Zhongmiansuo43	Keyi2	Xinluzao12	Yan1113	57
Zhongmiansuo43	Keyi2	Wanmian3	Yinshan4	57
Zhongmiansuo43	Keyi2	Jinmian6	Yan1113	57
Zhongmiansuo43	86-1	Zhongmiansuo40	Jifeng106	57
Zhongmiansuo44	Yanmian48	Wanmian3	Yan1113	58
Zhongmiansuo44	Yanmian1	Yan1113	Handan333	58
Zhongmiansuo44	Yanmian1	Wanmian3	Yan1113	58
